# Supplementary material for: The host transcriptional response to superinfection by influenza A virus and Streptococcus pneumoniae
Source: mSystems. 2024 Mar 6;9(4):e01048-23. doi: 10.1128/msystems.01048-23 (PMC11019783; doi:10.1128/msystems.01048-23)
Supplement: Supplemental Tables — Tables S1 to S4. [file msystems.01048-23-s0002.xlsx]

## Sheet: Legends
Supplementary Tables Legends
Supplementary Table 1. Mice under study.
Supplementary Table 2. Differentially expressed genes. In columns 1-13, for each of the comparisons between treatment groups (indicated in row 1), reported are the differential expression q values (minus log 10), log2 fold change, and indications of DEGs (indicated in row 2). Superinfection-DEGs are reported in column 14. The top superinfection-DEGs are reported in column 15, selected based on th…
Supplementary Table 3. Cell type abundance. The table reports, for each sample (columns 1,2) in each experimental group (column 3), its inferred cell-type abundance (columns 4-33) using different algorithms and reference datasets (indicated on the top line). The cell types are indicated in line 2.
Supplementary Table 4. Gene weights for the calculation of resistance and disease tolerance levels. All resistance levels inferred in this study were calculated with these weights using Eq. 1 (Methods). The gene weights are from Cohn et al., 2022.

## Sheet: Supp. Table 1
Supp Table 1: Mice under study.
Experimental group	GEO data entry	Unique identifier (GEO)	Time point (days) of lung transcriptome, bacterial/viral load, and resistance level	Number of weight-change measurements	Time points (days) of weight-change measurements (Bold - values after treatment 2)	Total number of mice	Total number of mice after treatment 2	Total number of weight-change values after treatment 2	Total number of mice in which the pathogen is high	Comment
Control (mock)	GSM6255979	Mock_1	1	1	1	10	5	5	0
	GSM6255980	Mock_2	2	2	1,2
	GSM6255981	Mock_3	3	3	1,2,3
	GSM6255982	Mock_4	4	4	1,2,3,4
	GSM6255983	Mock_5	5	5	1,2,3,4,5
	GSM6255984	Mock_5.291	5.291 (5 days and 7 hours)	5	1,2,3,4,5
	GSM6255985	Mock_5.75	5.75 (5 days and 18 hours)	6	1,2,3,4,5, 5.75
	GSM6255986	Mock_6_1	6	6	1,2,3,4,5,6
	GSM6255987	Mock_6_2	6	6	1,2,3,4,5,6
	GSM6255988	Mock_7	6.833 (6 days and 20 hours)	7	1,2,3,4,5,6, 6.833
IAV-only	GSM6255996	IAV_1_1	1	1	1	18	7	7	14
	GSM6255997	IAV_1_2	1	1	1
	GSM6255998	IAV_2_1	2	2	1,2
	GSM6255999	IAV_2_2	2	2	1,2
	GSM6256000	IAV_3_1	3	3	1,2,3
	GSM6256001	IAV_3_2	3	3	1,2,3
	GSM6256002	IAV_4_1	4	4	1,2,3,4
	GSM6256003	IAV_4_2	4	4	1,2,3,4
	GSM6256004	IAV_4_3	4	4	1,2,3,4
	GSM6256005	IAV_5_1	5	5	1,2,3,4,5
	GSM6256006	IAV_5_2	5	5	1,2,3,4,5
	GSM6256007	IAV_5.291_1	5.291 (5 days and 7 hours)	5	1,2,3,4,5
	GSM6256008	IAV_5.291_2	5.291 (5 days and 7 hours)	5	1,2,3,4,5
	GSM6256009	IAV_5.75_1	5.75 (5 days and 18 hours)	6	1,2,3,4,5, 5.75
	GSM6256010	IAV_5.75_2	5.75 (5 days and 18 hours)	6	1,2,3,4,5, 5.75
	GSM6256011	IAV_6	6	6	1,2,3,4,5,6					Resistance-level outlier
	GSM6256012	IAV_7_1	6.833 (6 days and 20 hours)	7	1,2,3,4,5,6, 6.833
	GSM6256013	IAV_7_2	6.833 (6 days and 20 hours)	7	1,2,3,4,5,6, 6.833
SP-only	GSM6255989	SP_5.125	5.125 (6 days and 3 hours)	5	1,2,3,4,5	7	7	5	0
	GSM6255990	SP_5.208	5.208 (5 days and 5 hours)	5	1,2,3,4,5
	GSM6255991	SP_5.291	5.291 (5 days and 7 hours)	5	1,2,3,4,5
	GSM6255992	SP_5.75	5.75 (5 days and 18 hours)	6	1,2,3,4,5, 5.75
	GSM6255993	SP_6_1	6	6	1,2,3,4,5,6
	GSM6255994	SP_6_2	6	6	1,2,3,4,5,6
	GSM6255995	SP_7	6.833 (6 days and 20 hours)	7	1,2,3,4,5,6, 6.833
Superinfected	GSM6256014	Superinfected_5.125_1	5.125 (6 days and 3 hours)	5	1,2,3,4,5	16	16	12	16
	GSM6256015	Superinfected_5.125_2	5.125 (6 days and 3 hours)	5	1,2,3,4,5
	GSM6256016	Superinfected_5.208_1	5.208 (5 days and 5 hours)	5	1,2,3,4,5
	GSM6256017	Superinfected_5.208_2	5.208 (5 days and 5 hours)	5	1,2,3,4,5
	GSM6256018	Superinfected_5.291_1	5.291 (5 days and 7 hours)	5	1,2,3,4,5
	GSM6256019	Superinfected_5.291_2	5.291 (5 days and 7 hours)	5	1,2,3,4,5
	GSM6256020	Superinfected_5.291_3	5.291 (5 days and 7 hours)	5	1,2,3,4,5
	GSM6256021	Superinfected_5.5_1	5.5 (5 days and 12 hours)	6	1,2,3,4,5, 5.5
	GSM6256022	Superinfected_5.5_2	5.5 (5 days and 12 hours)	6	1,2,3,4,5, 5.5
	GSM6256023	Superinfected_5.75_1	5.75 (5 days and 18 hours)	6	1,2,3,4,5, 5.75
	GSM6256024	Superinfected_5.75_2	5.75 (5 days and 18 hours)	6	1,2,3,4,5, 5.75
	GSM6256025	Superinfected_6_1	6	6	1,2,3,4,5,6
	GSM6256026	Superinfected_6_2	6	6	1,2,3,4,5,6					Resistance-level outlier
	GSM6256027	Superinfected_7_1	6.833 (6 days and 20 hours)	7	1,2,3,4,5,6, 6.833
	GSM6256028	Superinfected_7_2	6.833 (6 days and 20 hours)	7	1,2,3,4,5,6, 6.833					Resistance-level outlier
	GSM6256029	Superinfected_7_3	6.833 (6 days and 20 hours)	7	1,2,3,4,5,6, 6.833

## Sheet: Supp. Table 2
Supp Table 2: Differentially expressed genes.
	IAV-only (n=14) vs. control (n=10)			IAV/SP superinfection (n=16) vs. SP-only (n=7)			IAV/SP superinfection (n=16) vs. IAV-only (n=14)			SP-only (n=7) vs. control (n=10)
gene	Minus log10 q value	log2FoldChange	IAV-only DEGs	Minus log10 q value	log2FoldChange	Superinfection vs. SP-only DEGs	Minus log10 q value	log2FoldChange	superinfection vs. IAV DEGs	Minus log10 q value	log2FoldChange	SP-only DEGs	Supinfection-DEGs	Top superinfection-DEGs
Ngp	0.170531	0.625852	0	11.8949	6.89362	1	16.9579	7.03974	1	0	0.771975	0	1	Top upregulated superinfection-DEGs
Cxcl2	8.57436	4.91344	1	27.5606	9.26434	1	11.2774	5.1198	1	0	0.768895	0	1	Top upregulated superinfection-DEGs
Il1r2	4.51558	2.78555	1	19.7781	6.04749	1	10.9938	3.90244	1	0	0.6405	0	1	Top upregulated superinfection-DEGs
Calca	0.0217763	-0.0346228	0	7.13459	1.60777	1	10.4122	1.66019	1	0	0.0177954	0	1	Top upregulated superinfection-DEGs
Wdr92	0.792463	0.513251	0	11.6321	2.13399	1	10.064	1.73751	1	0	0.116774	0	1	Top upregulated superinfection-DEGs
Ccl3	7.05003	3.6399	1	28.0348	7.68458	1	9.50308	3.86909	1	0	-0.175589	0	1	Top upregulated superinfection-DEGs
Fpr2	0.583801	0.686818	0	12.4299	3.53326	1	9.38811	2.67069	1	0	-0.175755	0	1	Top upregulated superinfection-DEGs
Ccl4	9.62342	3.94265	1	32.0374	7.676	1	8.93619	3.50425	1	0	-0.229103	0	1	Top upregulated superinfection-DEGs
Ctsh	0.381602	0.145522	0	7.86318	0.768938	1	8.92675	0.714646	1	0	0.0912307	0	1	Top upregulated superinfection-DEGs
Doc2b	0.616281	0.738668	0	9.47801	3.15731	1	8.92675	2.60466	1	0	0.186018	0	1	Top upregulated superinfection-DEGs
Clec4e	8.49866	3.00409	1	24.8236	5.43368	1	8.91798	2.79022	1	0	0.360631	0	1	Top upregulated superinfection-DEGs
Il1a	1.24001	1.46858	0	12.2498	4.86191	1	8.89813	3.58209	1	0	0.18876	0	1	Top upregulated superinfection-DEGs
Gla	6.25024	1.0749	1	23.8654	2.2086	1	8.5248	1.11673	1	0	-0.0169765	0	1	Top upregulated superinfection-DEGs
Tnf	8.15533	2.62724	1	26.0568	4.97744	1	8.5248	2.43652	1	0	0.0863191	0	1	Top upregulated superinfection-DEGs
Trem1	2.9349	2.10573	1	15.4945	5.0079	1	8.5248	3.18563	1	0	0.283456	0	1	Top upregulated superinfection-DEGs
Klhl6	0.415903	0.313592	0	12.2558	1.96913	1	8.47106	1.40308	1	0	-0.252461	0	1	Top upregulated superinfection-DEGs
Cd14	0.968833	1.01006	0	10.5849	3.56257	1	8.47106	2.76871	1	0	0.216194	0	1	Top upregulated superinfection-DEGs
Il18rap	2.54925	1.19767	1	17.3213	3.24395	1	8.33922	1.93494	1	0	-0.111343	0	1	Top upregulated superinfection-DEGs
Nlrp3	3.16455	1.72491	1	16.5574	4.09547	1	8.33025	2.48706	1	0	0.116498	0	1	Top upregulated superinfection-DEGs
Rgs1	10.5686	2.39993	1	29.3829	4.29509	1	8.24621	1.79519	1	0	-0.0999685	0	1	Top upregulated superinfection-DEGs
Mmp8	4.37826	2.13411	1	14.2712	4.0066	1	8.17108	2.61419	1	0.00688386	0.741692	0	1	Top upregulated superinfection-DEGs
Stfa2l1	0.83109	1.22471	0	11.2892	4.88263	1	8.17108	3.48963	1	0	-0.168288	0	1	Top upregulated superinfection-DEGs
Retnlg	0.369887	0.697312	0	10.0095	4.24851	1	8.03198	3.2985	1	0	-0.252705	0	1	Top upregulated superinfection-DEGs
AA467197	17.3569	3.75623	1	33.7486	5.63107	1	8.01985	2.33938	1	0	0.464538	0	1	Top upregulated superinfection-DEGs
Mt1	1.31545	0.958096	1	14.0772	3.30505	1	7.97914	2.15363	1	0	-0.193315	0	1	Top upregulated superinfection-DEGs
Ddit4	0.261013	0.233445	0	9.97445	1.78366	1	7.91142	1.3599	1	0	-0.190308	0	1	Top upregulated superinfection-DEGs
Dapp1	2.73066	0.605314	1	20.5967	1.73767	1	7.8114	0.901227	1	0	-0.23113	0	1	Top upregulated superinfection-DEGs
Aoah	6.5175	2.03624	1	23.4474	4.07454	1	7.80617	1.98095	1	0	-0.0573505	0	1	Top upregulated superinfection-DEGs
Tnfaip3	3.30667	1.51338	1	15.0653	3.35629	1	7.78954	2.08465	1	0	0.241748	0	1	Top upregulated superinfection-DEGs
Slfn2	8.91587	1.845	1	27.14	3.42217	1	7.71728	1.57156	1	0	-0.00561193	0	1	Top upregulated superinfection-DEGs
Sphk1	0.00477536	0.0104669	0	7.70113	2.07158	1	7.70835	1.79065	1	0	-0.270467	0	1	Top upregulated superinfection-DEGs
Hcar2	3.66433	1.96443	1	16.7915	4.37717	1	7.67334	2.53514	1	0	0.122396	0	1	Top upregulated superinfection-DEGs
Srgn	0.741451	0.534141	0	10.21	2.16191	1	7.66658	1.62271	1	0	-0.00506661	0	1	Top upregulated superinfection-DEGs
Fcgr4	7.4331	1.97254	1	26.0558	3.90677	1	7.66658	1.82518	1	0	-0.109043	0	1	Top upregulated superinfection-DEGs
Milr1	5.23477	1.29756	1	27.6289	3.1854	1	7.66352	1.37105	1	0.0532537	-0.516791	0	1	Top upregulated superinfection-DEGs
Cd300lf	5.89601	1.75541	1	22.7713	3.62513	1	7.55119	1.79508	1	0	-0.0746455	0	1	Top upregulated superinfection-DEGs
Lmnb1	1.44857	0.808457	1	12.5575	2.48742	1	7.53338	1.64442	1	0	-0.0345399	0	1	Top upregulated superinfection-DEGs
Nfkbiz	1.3915	0.819405	1	11.155	2.4326	1	7.3435	1.70383	1	0	0.0906417	0	1	Top upregulated superinfection-DEGs
Gm11827	0.0686361	-0.125583	0	6.79949	2.18382	1	7.3435	1.92382	1	0	-0.385588	0	1	Top upregulated superinfection-DEGs
Il1b	6.95125	2.98703	1	19.1868	5.23983	1	7.31385	2.78691	1	0	0.534109	0	1	Top upregulated superinfection-DEGs
Sla	2.91061	0.775852	1	12.2904	1.64761	1	7.29909	1.08634	1	0	0.214587	0	1	Top upregulated superinfection-DEGs
Ptpn22	2.19382	0.875471	1	16.3911	2.48346	1	7.29909	1.41613	1	0	-0.191858	0	1	Top upregulated superinfection-DEGs
Il1f9	0.858291	1.16349	0	9.61966	4.18614	1	7.29325	3.14314	1	0	0.120486	0	1	Top upregulated superinfection-DEGs
Gna13	1.29	0.479635	0	10.625	1.44949	1	7.28587	1.03809	1	0	0.068235	0	1	Top upregulated superinfection-DEGs
Ttc39c	0.232261	0.238426	0	9.39314	1.91671	1	7.28513	1.44811	1	0	-0.230172	0	1	Top upregulated superinfection-DEGs
Icos	3.837	1.14683	1	14.0932	2.26876	1	7.27421	1.3761	1	0	0.254171	0	1	Top upregulated superinfection-DEGs
Tmem192	0.1984	0.115314	0	10.0797	1.07448	1	7.19522	0.778635	1	0	-0.180531	0	1	Top upregulated superinfection-DEGs
Tlr2	3.90788	1.24359	1	17.4667	2.74211	1	7.19522	1.51458	1	0	0.0160618	0	1	Top upregulated superinfection-DEGs
Nos2	1.52443	1.88252	1	11.7455	5.4634	1	7.16764	3.67569	1	0	0.0948126	0	1	Top upregulated superinfection-DEGs
Clec4d	3.83606	2.3075	1	16.1223	4.92525	1	7.15843	2.78524	1	0	0.167486	0	1	Top upregulated superinfection-DEGs
Acod1	16.1939	5.48876	1	33.1632	8.44845	1	7.15843	3.35275	1	0	0.393063	0	1	Top upregulated superinfection-DEGs
Plat	1.85924	0.701739	1	9.70362	1.66173	1	7.14942	1.2279	1	0	0.267907	0	1	Top upregulated superinfection-DEGs
Rnf149	1.92267	0.835119	1	13.4342	2.2952	1	7.14942	1.4354	1	0	-0.0246759	0	1	Top upregulated superinfection-DEGs
Gm49339	7.438	1.88851	1	22.7885	3.49691	1	7.14942	1.68996	1	0	0.0815534	0	1	Top upregulated superinfection-DEGs
Slc7a11	0.803324	0.887102	0	8.12379	3.03429	1	7.14942	2.44417	1	0	0.296989	0	1	Top upregulated superinfection-DEGs
Dpep2	0.316873	0.204112	0	9.17923	1.30952	1	7.03328	0.984042	1	0	-0.121365	0	1	Top upregulated superinfection-DEGs
Tagap	9.3062	2.00366	1	20.3549	3.14346	1	7.03328	1.58005	1	0	0.440255	0	1	Top upregulated superinfection-DEGs
Tlr13	7.65635	1.6591	1	21.3606	2.93028	1	6.97002	1.4328	1	0	0.161626	0	1	Top upregulated superinfection-DEGs
Ccrl2	0.817058	0.641024	0	9.24878	2.33082	1	6.93855	1.74125	1	0	0.051452	0	1	Top upregulated superinfection-DEGs
Fkbp5	1.17604	0.864024	0	11.3519	2.8398	1	6.93855	1.90381	1	0	-0.0719626	0	1	Top upregulated superinfection-DEGs
Sytl3	0.495226	0.51802	0	9.40573	2.56478	1	6.91184	1.80347	1	0	-0.24329	0	1	Top upregulated superinfection-DEGs
Ccr1	7.89247	2.34221	1	17.0171	3.63938	1	6.90077	1.98709	1	0.035343	0.689923	0	1	Top upregulated superinfection-DEGs
Samsn1	1.72614	1.12022	1	12.4521	3.13532	1	6.90077	1.99451	1	0	-0.0205927	0	1	Top upregulated superinfection-DEGs
Celsr3	0.301763	0.596022	0	7.04582	3.41094	1	6.87958	2.74256	1	0	-0.0723609	0	1	Top upregulated superinfection-DEGs
Pla2g7	6.63843	1.97549	1	17.9588	3.42905	1	6.87528	1.81565	1	0	0.362095	0	1	Top upregulated superinfection-DEGs
Tifa	4.60791	1.25841	1	19.604	2.7147	1	6.87467	1.36563	1	0	-0.0906573	0	1	Top upregulated superinfection-DEGs
Gramd3	9.91545	0.83167	1	26.7466	1.45388	1	6.81689	0.622479	1	0	0.000270281	0	1	Top upregulated superinfection-DEGs
1500009L16Rik	0.627775	0.368479	0	8.43935	1.47562	1	6.70211	1.09482	1	0	-0.01233	0	1	Top upregulated superinfection-DEGs
Slmapos2	2.03005	0.712835	1	8.64394	1.52234	1	6.70211	1.15475	1	0	0.345244	0	1	Top upregulated superinfection-DEGs
Tigit	3.6224	1.20057	1	13.0858	2.33411	1	6.67144	1.36132	1	0	0.227779	0	1	Top upregulated superinfection-DEGs
Il1rn	12.7061	3.72691	1	29.4482	6.0748	1	6.62616	2.47633	1	0	0.128443	0	1	Top upregulated superinfection-DEGs
P2ry13	4.203	1.33157	1	16.0083	2.70789	1	6.60768	1.46981	1	0	0.0934907	0	1	Top upregulated superinfection-DEGs
Pla1a	8.96667	2.44019	1	20.3221	3.85206	1	6.58015	1.78274	1	0	0.370875	0	1	Top upregulated superinfection-DEGs
Dusp2	5.40078	1.95888	1	19.8794	3.9652	1	6.58015	1.88784	1	0	-0.118479	0	1	Top upregulated superinfection-DEGs
Arg2	1.55218	1.09186	1	9.63371	2.83172	1	6.53354	1.99434	1	0	0.254481	0	1	Top upregulated superinfection-DEGs
Osm	6.54794	2.71198	1	18.3821	4.78642	1	6.41654	2.28718	1	0	0.212735	0	1	Top upregulated superinfection-DEGs
Wfdc21	0.00065644	-0.00296782	0	4.47357	2.51797	1	6.3588	2.58476	1	0	0.0638223	0	1	Top upregulated superinfection-DEGs
Lpxn	6.86725	1.38707	1	24.289	2.76187	1	6.32645	1.19024	1	0	-0.184552	0	1	Top upregulated superinfection-DEGs
Cd69	10.8787	2.46981	1	31.0023	4.52053	1	6.32398	1.66365	1	0	-0.387069	0	1	Top upregulated superinfection-DEGs
Nt5c2	0.17645	-0.104923	0	3.89456	0.651775	1	6.25574	0.718703	1	0	-0.0379954	0	1	Top upregulated superinfection-DEGs
Glrx	1.12241	0.660386	0	9.60456	2.04556	1	6.25574	1.42317	1	0	0.0379998	0	1	Top upregulated superinfection-DEGs
5430427O19Rik	4.60158	1.27459	1	18.8815	2.74367	1	6.24563	1.22561	1	0	-0.243473	0	1	Top upregulated superinfection-DEGs
Racgap1	2.01144	0.561802	0	14.9615	1.60066	1	6.18357	0.857711	1	0	-0.18115	0	1	Top upregulated superinfection-DEGs
Clec4a2	1.04376	0.562138	0	11.2544	1.96472	1	6.16356	1.22974	1	0	-0.172835	0	1	Top upregulated superinfection-DEGs
Tlr6	6.1408	1.41903	1	14.0572	2.21608	1	6.15325	1.21432	1	0.00378636	0.417275	0	1	Top upregulated superinfection-DEGs
Slc28a2	6.0649	1.8436	1	19.0887	3.44167	1	6.1528	1.65987	1	0	0.0617967	0	1	Top upregulated superinfection-DEGs
Cd33	0.757836	0.639994	0	5.33081	1.83011	1	6.14904	1.70097	1	0	0.51085	0	1	Top upregulated superinfection-DEGs
Clca3a1	6.85583	2.06571	1	11.1812	2.75872	1	6.14904	1.75177	1	0.182549	1.05876	0	1	Top upregulated superinfection-DEGs
Wfdc17	2.8409	1.67333	1	12.5765	3.65439	1	6.14238	2.19215	1	0	0.211102	0	1	Top upregulated superinfection-DEGs
Adora3	0.916782	0.935337	0	8.26023	2.9805	1	6.10642	2.17692	1	0	0.131763	0	1	Top upregulated superinfection-DEGs
Il10	1.87834	2.27921	1	10.4566	5.7745	1	6.10642	3.21008	1	0	-0.285219	0	1	Top upregulated superinfection-DEGs
Ankrd1	6.37391	0.933314	1	22.3399	1.84355	1	6.1038	0.813262	1	0	-0.0969716	0	1	Top upregulated superinfection-DEGs
4930438A08Rik	0.662533	1.73065	0	5.92821	5.43957	1	6.06069	3.90052	1	0	0.191593	0	1	Top upregulated superinfection-DEGs
Mxd1	5.15607	1.75073	1	17.3244	3.36448	1	6.04713	1.70374	1	0	0.0899877	0	1	Top upregulated superinfection-DEGs
Rdh12	0.160915	0.34629	0	7.50991	3.23335	1	6.03673	2.44457	1	0	-0.44249	0	1	Top upregulated superinfection-DEGs
Gab2	1.16458	0.379827	0	5.85495	0.893234	1	6.01775	0.780532	1	0.0109504	0.267124	0	1	Top upregulated superinfection-DEGs
Cdkn1a	3.85807	1.25361	1	13.4934	2.44357	1	6.01775	1.40014	1	0	0.210186	0	1	Top upregulated superinfection-DEGs
Fpr1	0.0862881	-0.194532	0	3.78152	2.06198	1	6.01775	2.26323	1	0	0.00671582	0	1	Top upregulated superinfection-DEGs
Csrnp1	5.94145	1.66538	1	22.5443	3.414	1	6.01251	1.50633	1	0	-0.242293	0	1	Top upregulated superinfection-DEGs
Mt2	9.83482	2.79699	1	22.3353	4.48966	1	6.01251	1.99812	1	0	0.305451	0	1	Top upregulated superinfection-DEGs
Slc15a3	4.0446	1.6105	1	17.4602	3.49563	1	5.96178	1.74586	1	0	-0.139274	0	1	Top upregulated superinfection-DEGs
Cd84	5.36127	0.936945	1	15.3506	1.65905	1	5.95356	0.879225	1	0	0.157122	0	1	Top upregulated superinfection-DEGs
Marcksl1	2.7067	1.21033	1	12.9725	2.75097	1	5.95099	1.59533	1	0	0.0546932	0	1	Top upregulated superinfection-DEGs
Plaur	1.1141	0.718418	0	9.03447	2.16565	1	5.92298	1.50692	1	0	0.0596891	0	1	Top upregulated superinfection-DEGs
Pold3	0.470768	0.170878	0	6.63665	0.727725	1	5.88468	0.587112	1	0	0.0302651	0	1	Top upregulated superinfection-DEGs
Slamf7	11.1292	1.90251	1	26.0483	3.10069	1	5.88246	1.25377	1	0	0.0555829	0	1	Top upregulated superinfection-DEGs
Dlgap5	3.54262	0.973204	1	13.1304	1.92133	1	5.88236	1.04304	1	0	0.0949167	0	1	Top upregulated superinfection-DEGs
Kcnip3	0.0471248	0.0514387	0	2.987	0.770573	1	5.87886	0.94336	1	0	0.224226	0	1	Top upregulated superinfection-DEGs
Psat1	8.6302	0.99295	1	28.8246	1.92338	1	5.86983	0.72069	1	0	-0.209745	0	1	Top upregulated superinfection-DEGs
Olfm4	1.96588	2.31754	1	6.33712	3.80319	1	5.86854	2.98331	1	0.0674806	1.49766	0	1	Top upregulated superinfection-DEGs
Apoc2	2.14538	1.05004	1	14.0607	2.83712	1	5.86396	1.47007	1	0	-0.317013	0	1	Top upregulated superinfection-DEGs
Plek	2.42771	0.998761	1	12.887	2.39057	1	5.85884	1.38092	1	0	-0.0108875	0	1	Top upregulated superinfection-DEGs
Csf3	6.25529	5.20002	1	15.9355	9.47556	1	5.83761	3.74112	1	0	-0.534426	0	1	Top upregulated superinfection-DEGs
Scrg1	0.264926	0.611108	0	5.2048	3.23132	1	5.81368	2.8671	1	0	0.246888	0	1	Top upregulated superinfection-DEGs
Enc1	4.4404	0.879273	1	16.1473	1.75105	1	5.80566	0.891051	1	0	0.0192722	0	1	Top upregulated superinfection-DEGs
Stx11	2.26864	0.777111	1	12.0769	1.85864	1	5.80566	1.09022	1	0	0.00869076	0	1	Top upregulated superinfection-DEGs
Trafd1	8.50675	1.3734	1	21.8411	2.33776	1	5.79619	1.03134	1	0	0.0669831	0	1	Top upregulated superinfection-DEGs
Jaml	5.30975	1.26576	1	19.1634	2.53599	1	5.79619	1.12665	1	0	-0.143581	0	1	Top upregulated superinfection-DEGs
Arhgap25	1.83833	0.387401	0	10.4835	0.956851	1	5.78482	0.596813	1	0	0.0273628	0	1	Top upregulated superinfection-DEGs
Cstdc4	0.446505	1.05709	0	7.24141	4.86804	1	5.76962	3.61972	1	0	-0.191226	0	1	Top upregulated superinfection-DEGs
Lpcat2	3.99272	1.07293	1	14.8206	2.15332	1	5.74335	1.13835	1	0	0.0579478	0	1	Top upregulated superinfection-DEGs
Ctse	2.11946	0.977596	1	10.9865	2.28907	1	5.73352	1.34258	1	0	0.0311003	0	1	Top upregulated superinfection-DEGs
Fcgr3	4.67693	1.30053	1	15.5046	2.47534	1	5.71243	1.28465	1	0	0.109835	0	1	Top upregulated superinfection-DEGs
Cxcl3	6.91896	3.94371	1	17.1431	6.48907	1	5.7028	3.10978	1	0	0.564417	0	1	Top upregulated superinfection-DEGs
Ccnb1	6.09642	1.28081	1	13.7597	1.99292	1	5.70239	1.06295	1	0	0.350837	0	1	Top upregulated superinfection-DEGs
Ctla4	4.04426	2.15992	1	12.2055	3.89446	1	5.69858	2.17846	1	0	0.443919	0	1	Top upregulated superinfection-DEGs
Gzmk	2.77487	1.49376	1	15.7696	3.85473	1	5.69115	1.7708	1	0	-0.590165	0	1	Top upregulated superinfection-DEGs
Pik3ap1	4.33809	1.24966	1	15.2091	2.44397	1	5.68768	1.27843	1	0	0.0841287	0	1	Top upregulated superinfection-DEGs
S100a8	0.585416	1.02312	0	6.7579	3.85979	1	5.68197	3.04468	1	0	0.208006	0	1	Top upregulated superinfection-DEGs
Plk3	1.88257	1.06426	1	11.2788	2.70809	1	5.67798	1.63848	1	0	-0.00534389	0	1	Top upregulated superinfection-DEGs
Ccnb2	3.23237	0.80544	1	15.1937	1.81481	1	5.6779	0.924822	1	0	-0.0845481	0	1	Top upregulated superinfection-DEGs
Slc7a6	0.803508	0.252997	0	5.56654	0.711667	1	5.66577	0.614675	1	0	0.156005	0	1	Top upregulated superinfection-DEGs
Entpd3	0.560153	0.412799	0	5.55765	1.43222	1	5.65936	1.23714	1	0	0.217716	0	1	Top upregulated superinfection-DEGs
Dennd4a	0.968655	0.520689	0	6.39193	1.4206	1	5.65548	1.14977	1	0	0.249859	0	1	Top upregulated superinfection-DEGs
Il10ra	13.0142	1.70815	1	30.1801	2.7893	1	5.63398	1.02072	1	0	-0.060425	0	1	Top upregulated superinfection-DEGs
Samhd1	7.49352	1.31734	1	21.0574	2.33771	1	5.6332	1.03653	1	0	0.0161641	0	1	Top upregulated superinfection-DEGs
Fst	5.84486	1.4711	1	11.9712	2.18452	1	5.6291	1.26353	1	0.0587715	0.550101	0	1	Top upregulated superinfection-DEGs
Ifitm6	1.78143	1.62148	1	9.61414	3.90942	1	5.62707	2.54253	1	0	0.254588	0	1	Top upregulated superinfection-DEGs
Map3k8	1.61181	0.637081	1	10.2758	1.67517	1	5.62189	1.05509	1	0	0.0170006	0	1	Top upregulated superinfection-DEGs
Dclre1c	3.6317	0.814247	1	11.8629	1.52094	1	5.61506	0.887429	1	0	0.180741	0	1	Top upregulated superinfection-DEGs
Mmp13	1.36684	0.771628	1	12.0071	2.43257	1	5.48028	1.32239	1	0	-0.338545	0	1	Top upregulated superinfection-DEGs
S100a9	0.791366	1.27729	0	6.41617	3.92872	1	5.46759	3.12467	1	0	0.473241	0	1	Top upregulated superinfection-DEGs
Lrrc25	4.70195	1.86197	1	15.1558	3.49054	1	5.45277	1.77471	1	0	0.146139	0	1	Top upregulated superinfection-DEGs
Il7r	4.51469	1.08021	1	13.1955	1.92229	1	5.44629	1.04774	1	0	0.205654	0	1	Top upregulated superinfection-DEGs
Gadd45b	0.463585	0.360747	0	8.98356	1.81268	1	5.44372	1.20982	1	0	-0.242106	0	1	Top upregulated superinfection-DEGs
Rab20	1.04045	0.843764	0	11.3811	2.98269	1	5.44372	1.73555	1	0	-0.403375	0	1	Top upregulated superinfection-DEGs
Fcgr2b	9.94787	1.71799	1	18.9702	2.5273	1	5.39661	1.15064	1	0	0.341328	0	1	Top upregulated superinfection-DEGs
Birc3	3.52159	0.891962	1	13.0375	1.78648	1	5.38843	0.980185	1	0	0.0856627	0	1	Top upregulated superinfection-DEGs
Il15ra	2.40943	0.994334	1	10.5303	2.15565	1	5.38682	1.31509	1	0	0.153775	0	1	Top upregulated superinfection-DEGs
Adamts15	2.06598	0.613834	1	7.28453	1.18476	1	5.37278	0.867705	1	0	0.296783	0	1	Top upregulated superinfection-DEGs
N4bp1	3.72668	0.901745	1	12.9511	1.7505	1	5.37078	0.964699	1	0	0.115946	0	1	Top upregulated superinfection-DEGs
Nr4a3	9.95649	2.01576	1	13.6272	2.47838	1	5.35167	1.31497	1	0.177869	0.852351	0	1	Top upregulated superinfection-DEGs
Csf2rb	7.08063	1.42111	1	17.3003	2.34896	1	5.33145	1.11285	1	0	0.185006	0	1	Top upregulated superinfection-DEGs
Fosl1	7.26827	3.26802	1	18.7795	5.80607	1	5.32376	2.21374	1	0	-0.324306	0	1	Top upregulated superinfection-DEGs
Slc25a12	0.189995	0.10511	0	5.09103	0.712453	1	5.31991	0.625975	1	0	0.0186314	0	1	Top upregulated superinfection-DEGs
Mir22hg	0.0307838	0.0419681	0	3.46119	1.02114	1	5.31751	1.0977	1	0	0.118528	0	1	Top upregulated superinfection-DEGs
Rubcnl	1.56478	0.88319	1	11.0666	2.45777	1	5.30957	1.42521	1	0	-0.149368	0	1	Top upregulated superinfection-DEGs
Mmp19	3.60378	0.681766	1	13.3925	1.36561	1	5.30949	0.727088	1	0	0.0432397	0	1	Top upregulated superinfection-DEGs
Ackr4	1.753	-0.835785	1	20.2953	-3.06694	1	12.2427	-2.1416	1	0	0.0895563	0	1	Top downregulated superinfection-DEGs
Lrat	0.158918	-0.193007	0	15.9004	-2.66586	1	12.2427	-2.04527	1	0	0.427587	0	1	Top downregulated superinfection-DEGs
Dlc1	0.19504	-0.0836967	0	14.1351	-0.93704	1	10.8044	-0.716659	1	0	0.136684	0	1	Top downregulated superinfection-DEGs
B430010I23Rik	2.36414	-0.625252	1	14.0363	-1.61954	1	10.4122	-1.23806	1	0	-0.243779	0	1	Top downregulated superinfection-DEGs
Colgalt2	1.06104	-0.46692	0	13.7208	-1.81018	1	9.50308	-1.33403	1	0	0.00923177	0	1	Top downregulated superinfection-DEGs
Adcy8	0.788472	-0.257445	0	14.6997	-1.21484	1	9.50308	-0.861355	1	0	0.0960415	0	1	Top downregulated superinfection-DEGs
Bmp3	0.686365	-0.314748	0	15.5207	-1.65701	1	9.39017	-1.13692	1	0	0.205345	0	1	Top downregulated superinfection-DEGs
Pcdh12	0.309137	-0.247322	0	13.9155	-2.00783	1	9.37807	-1.44775	1	0	0.312752	0	1	Top downregulated superinfection-DEGs
Rtkn2	2.19205	-0.592787	1	17.5323	-1.74757	1	9.24687	-1.11003	1	0	0.0447589	0	1	Top downregulated superinfection-DEGs
Grem2	2.7982	-0.595279	1	17.2289	-1.54457	1	9.24687	-0.993348	1	0	-0.044056	0	1	Top downregulated superinfection-DEGs
Bmp6	1.30689	-0.426037	0	14.6645	-1.50733	1	9.13469	-1.03967	1	0	0.0416167	0	1	Top downregulated superinfection-DEGs
Tmtc2	0.000853449	-0.00110918	0	7.63972	-1.03802	1	8.94829	-0.986546	1	0	0.0503696	0	1	Top downregulated superinfection-DEGs
Pde8b	1.26139	-0.389711	0	13.6888	-1.36125	1	8.92675	-0.962689	1	0	0.00884992	0	1	Top downregulated superinfection-DEGs
Wnt10b	1.06755	-0.490163	0	14.2511	-2.04081	1	8.82023	-1.47384	1	0	0.0768023	0	1	Top downregulated superinfection-DEGs
Fgfr2	1.62686	-0.354394	0	14.16	-1.09636	1	8.5248	-0.7418	1	0	0.00016952	0	1	Top downregulated superinfection-DEGs
Synm	3.03435	-0.831469	1	13.1168	-1.80696	1	8.48364	-1.27037	1	0	-0.294882	0	1	Top downregulated superinfection-DEGs
Aplnr	0.888615	-0.623651	0	13.7813	-2.64776	1	8.30935	-1.78882	1	0	0.235286	0	1	Top downregulated superinfection-DEGs
Lrp2	0.150275	-0.131272	0	10.3	-1.51665	1	8.30935	-1.18653	1	0	0.198851	0	1	Top downregulated superinfection-DEGs
2610507I01Rik	0.118588	-0.105994	0	10.7101	-1.52111	1	8.30935	-1.18242	1	0	0.232698	0	1	Top downregulated superinfection-DEGs
Faim2	1.44398	-0.642005	1	11.192	-1.88832	1	8.17108	-1.40807	1	0	-0.161754	0	1	Top downregulated superinfection-DEGs
Gm15663	0.124015	-0.123362	0	9.46011	-1.62378	1	8.17108	-1.33637	1	0	0.164043	0	1	Top downregulated superinfection-DEGs
Adrb3	0.907376	-0.458132	0	12.2341	-1.83438	1	8.09168	-1.31359	1	0	0.0626589	0	1	Top downregulated superinfection-DEGs
Tbc1d30	3.88343	-0.601498	1	18.0255	-1.36107	1	7.96462	-0.790967	1	0	-0.0313924	0	1	Top downregulated superinfection-DEGs
Vegfa	0.190005	0.104505	0	7.79496	-0.881422	1	7.96462	-0.774206	1	0	0.211721	0	1	Top downregulated superinfection-DEGs
Rbpjl	1.29717	-0.534497	0	11.8555	-1.70861	1	7.80617	-1.20557	1	0	-0.031457	0	1	Top downregulated superinfection-DEGs
Rab6b	1.73215	-0.535438	0	12.8714	-1.52848	1	7.71728	-1.02864	1	0	-0.0356005	0	1	Top downregulated superinfection-DEGs
Mcc	0.950912	-0.339015	0	11.1882	-1.24447	1	7.71728	-0.896588	1	0	0.00886531	0	1	Top downregulated superinfection-DEGs
Shisa2	1.40958	-0.594801	1	13.3614	-1.95709	1	7.66352	-1.30471	1	0	0.0575803	0	1	Top downregulated superinfection-DEGs
Rassf3	1.05741	-0.286244	0	11.3315	-0.998213	1	7.59944	-0.708995	1	0	0.00297395	0	1	Top downregulated superinfection-DEGs
Prdm16os	2.03827	-0.675385	1	13.415	-1.92065	1	7.48494	-1.3116	1	0	-0.066328	0	1	Top downregulated superinfection-DEGs
Pitpnc1	0.119233	-0.0728998	0	9.29793	-0.954682	1	7.45245	-0.741581	1	0	0.140202	0	1	Top downregulated superinfection-DEGs
Glp1r	0.153908	-0.191748	0	9.85028	-2.13327	1	7.44841	-1.61584	1	0	0.325679	0	1	Top downregulated superinfection-DEGs
Ripply3	0.486505	-0.205439	0	11.6079	-1.14689	1	7.24139	-0.788978	1	0	0.152478	0	1	Top downregulated superinfection-DEGs
Cat	1.15914	-0.379521	0	14.0825	-1.4032	1	7.15866	-0.864795	1	0	0.158883	0	1	Top downregulated superinfection-DEGs
Diras2	4.98957	-0.636102	1	18.6491	-1.31344	1	7.14942	-0.722028	1	0	-0.0446948	0	1	Top downregulated superinfection-DEGs
Maob	4.48094	-0.641013	1	13.759	-1.18744	1	7.12502	-0.744777	1	0	-0.19835	0	1	Top downregulated superinfection-DEGs
Lrrc3b	0.424812	-0.411086	0	8.28759	-2.47329	1	7.05697	-2.14072	1	0	-0.0785095	0	1	Top downregulated superinfection-DEGs
Pde5a	0.862535	-0.446722	0	10.1913	-1.65324	1	7.03328	-1.18744	1	0	0.0190813	0	1	Top downregulated superinfection-DEGs
Stard9	3.32597	-0.485867	0	13.5766	-1.02305	1	7.01867	-0.636767	1	0	-0.099585	0	1	Top downregulated superinfection-DEGs
Scube2	0.57796	-0.337864	0	11.8949	-1.71997	1	6.99102	-1.14503	1	0	0.237079	0	1	Top downregulated superinfection-DEGs
Edn3	1.82008	-0.477373	0	10.5495	-1.21942	1	6.96911	-0.870915	1	0	-0.128867	0	1	Top downregulated superinfection-DEGs
Tppp	1.90095	-0.576871	0	13.5207	-1.62968	1	6.96902	-1.0263	1	0	0.0265115	0	1	Top downregulated superinfection-DEGs
Cybrd1	1.12109	-0.457869	0	13.76	-1.71252	1	6.96582	-1.05811	1	0	0.196546	0	1	Top downregulated superinfection-DEGs
Colq	1.177	-0.717632	0	7.76876	-1.96533	1	6.93855	-1.61421	1	0	-0.366508	0	1	Top downregulated superinfection-DEGs
Irs1	0.75347	-0.356372	0	10.1624	-1.43709	1	6.92714	-1.03213	1	0	0.0485894	0	1	Top downregulated superinfection-DEGs
Zfp532	1.08277	-0.261904	0	12.0071	-0.932143	1	6.89387	-0.613225	1	0	0.0570151	0	1	Top downregulated superinfection-DEGs
Nrn1	2.82893	-0.810057	1	13.5428	-1.87119	1	6.79845	-1.16187	1	0	-0.100731	0	1	Top downregulated superinfection-DEGs
Mamdc2	1.76283	-0.599503	1	12.6537	-1.67862	1	6.77193	-1.05924	1	0	0.01987	0	1	Top downregulated superinfection-DEGs
Hpcal4	1.89384	-0.849437	1	12.3108	-2.32811	1	6.74405	-1.52151	1	0	-0.0428418	0	1	Top downregulated superinfection-DEGs
Apln	0.343577	-0.256792	0	7.81627	-1.44901	1	6.72333	-1.16335	1	0	0.0288745	0	1	Top downregulated superinfection-DEGs
Tril	2.33097	-0.835518	1	12.2329	-2.00725	1	6.69485	-1.29115	1	0	-0.119425	0	1	Top downregulated superinfection-DEGs
Lama3	0.75392	-0.299212	0	12.0434	-1.30512	1	6.68268	-0.83962	1	0	0.166286	0	1	Top downregulated superinfection-DEGs
Ptprf	0.134182	-0.068873	0	10.6868	-0.879177	1	6.65425	-0.598587	1	0.0387924	0.211717	0	1	Top downregulated superinfection-DEGs
Nptx1	1.98339	-0.81274	1	10.8855	-2.0012	1	6.62616	-1.35908	1	0	-0.170623	0	1	Top downregulated superinfection-DEGs
Cd209a	1.16179	-0.690128	0	9.72882	-2.15711	1	6.5922	-1.55741	1	0	-0.0904327	0	1	Top downregulated superinfection-DEGs
Efna1	2.15837	-0.541375	0	11.3519	-1.2938	1	6.56574	-0.849879	1	0	-0.0974518	0	1	Top downregulated superinfection-DEGs
Smad9	1.22151	-0.480231	0	13.5619	-1.71667	1	6.54923	-1.04852	1	0	0.187925	0	1	Top downregulated superinfection-DEGs
Fgf1	2.74787	-0.530741	0	12.559	-1.18	1	6.54633	-0.734117	1	0	-0.0848575	0	1	Top downregulated superinfection-DEGs
Lurap1l	1.04421	-0.287842	0	11.8735	-1.03667	1	6.52167	-0.665336	1	0	0.0834955	0	1	Top downregulated superinfection-DEGs
Myo5c	1.90599	-0.395497	0	14.8678	-1.15284	1	6.52167	-0.659132	1	0	0.0982146	0	1	Top downregulated superinfection-DEGs
Cmtm8	5.11489	-0.743076	1	11.9715	-1.20087	1	6.46624	-0.765505	1	0.0708791	-0.307713	0	1	Top downregulated superinfection-DEGs
Mettl24	1.87745	-0.5512	0	9.31289	-1.32106	1	6.4624	-0.972496	1	0	-0.202634	0	1	Top downregulated superinfection-DEGs
Rasgrf2	0.634135	-0.289978	0	10.9994	-1.34093	1	6.44447	-0.887847	1	0	0.163105	0	1	Top downregulated superinfection-DEGs
Cadm1	0.463803	-0.20652	0	11.1812	-1.16016	1	6.43984	-0.759492	1	0	0.194147	0	1	Top downregulated superinfection-DEGs
Mtcl1	4.2188	-0.647891	1	10.2267	-1.06088	1	6.38187	-0.727405	1	0.0932101	-0.314413	0	1	Top downregulated superinfection-DEGs
Ang	4.20119	-0.708016	1	11.6137	-1.23549	1	6.37319	-0.792368	1	0.017534	-0.264893	0	1	Top downregulated superinfection-DEGs
Sh3d19	0.122892	-0.0827304	0	12.2217	-1.21495	1	6.25574	-0.750673	1	0.140394	0.38155	0	1	Top downregulated superinfection-DEGs
Mettl7a1	4.47198	-0.890713	1	15.463	-1.73264	1	6.24453	-0.948522	1	0	-0.106594	0	1	Top downregulated superinfection-DEGs
Fam174b	2.40943	-0.566358	0	10.5261	-1.23255	1	6.22671	-0.819449	1	0	-0.153262	0	1	Top downregulated superinfection-DEGs
Ppp1r16b	0.455669	0.238099	0	3.77337	-0.776023	1	6.20565	-0.868669	1	0	0.145453	0	1	Top downregulated superinfection-DEGs
Kdr	0.482892	-0.243652	0	6.75448	-1.03382	1	6.1984	-0.857077	1	0	-0.0669054	0	1	Top downregulated superinfection-DEGs
Sox7	0.612667	-0.293238	0	12.6109	-1.47968	1	6.17234	-0.893248	1	0.00906951	0.293194	0	1	Top downregulated superinfection-DEGs
C1qtnf2	1.154	-0.41264	0	7.48418	-1.12811	1	6.15753	-0.892909	1	0	-0.177441	0	1	Top downregulated superinfection-DEGs
Pdzd2	0.448309	-0.216662	0	10.6426	-1.20975	1	6.14904	-0.792912	1	0	0.200173	0	1	Top downregulated superinfection-DEGs
Stxbp4	0.22908	-0.170198	0	10.366	-1.4656	1	6.10642	-0.979551	1	0.00808304	0.315852	0	1	Top downregulated superinfection-DEGs
Gkn3	3.02108	-1.32468	1	8.438	-2.45366	1	6.0989	-1.87268	1	0.086991	-0.743701	0	1	Top downregulated superinfection-DEGs
D630029K05Rik	0.870063	-0.422671	0	7.43809	-1.43185	1	6.08971	-1.16915	1	0	-0.159965	0	1	Top downregulated superinfection-DEGs
Plscr4	0.666814	-0.321076	0	10.2906	-1.392	1	6.08971	-0.924762	1	0	0.146161	0	1	Top downregulated superinfection-DEGs
P3h2	1.40596	-0.378234	0	7.05276	-0.910115	1	6.08952	-0.736474	1	0	-0.204594	0	1	Top downregulated superinfection-DEGs
Syne2	2.69953	-0.43559	0	10.9343	-0.912249	1	6.08952	-0.587633	1	0	-0.110974	0	1	Top downregulated superinfection-DEGs
Prickle1	1.64305	-0.534672	0	10.0375	-1.38052	1	6.08479	-0.927203	1	0	-0.0813579	0	1	Top downregulated superinfection-DEGs
Sned1	0.146251	-0.103541	0	11.8792	-1.31214	1	6.08479	-0.809785	1	0.131062	0.39881	0	1	Top downregulated superinfection-DEGs
Ankrd63	1.32034	-0.755379	1	10.7513	-2.28356	1	6.06069	-1.4881	1	0	0.0400851	0	1	Top downregulated superinfection-DEGs
Ky	2.95534	-0.76109	1	14.6997	-1.81502	1	6.04713	-1.0396	1	0	0.0143291	0	1	Top downregulated superinfection-DEGs
Lpcat1	1.97595	-0.43114	0	12.0408	-1.10769	1	6.01775	-0.673974	1	0	0.00257874	0	1	Top downregulated superinfection-DEGs
Tnfrsf19	0.418155	-0.231735	0	10.6965	-1.35663	1	5.98339	-0.876615	1	0	0.248283	0	1	Top downregulated superinfection-DEGs
Egfl6	0.172988	-0.162674	0	5.84892	-1.27345	1	5.9265	-1.11162	1	0	-0.000845072	0	1	Top downregulated superinfection-DEGs
Tln2	1.27144	-0.409393	0	8.16152	-1.10258	1	5.92112	-0.816313	1	0	-0.123128	0	1	Top downregulated superinfection-DEGs
Pik3c2b	0.0416725	0.0327759	0	8.05306	-0.957329	1	5.8996	-0.711147	1	0.0518303	0.278958	0	1	Top downregulated superinfection-DEGs
Cttnbp2	0.0532601	-0.0617687	0	7.64285	-1.4208	1	5.89342	-1.0965	1	0	0.262525	0	1	Top downregulated superinfection-DEGs
Lmntd1	0.182523	-0.149996	0	7.25754	-1.28589	1	5.89231	-1.02216	1	0	0.113736	0	1	Top downregulated superinfection-DEGs
Slc23a1	0.928391	-0.40551	0	8.54119	-1.33695	1	5.87535	-0.971299	1	0	-0.0398577	0	1	Top downregulated superinfection-DEGs
Itga8	0.35726	-0.243897	0	10.2906	-1.54085	1	5.85224	-1.00048	1	0	0.296469	0	1	Top downregulated superinfection-DEGs
Afap1l1	0.481938	-0.191549	0	9.63371	-0.97468	1	5.84129	-0.653561	1	0	0.129569	0	1	Top downregulated superinfection-DEGs
Cyp2j9	1.27977	-0.359143	0	10.4055	-1.10308	1	5.819	-0.72705	1	0	0.0168906	0	1	Top downregulated superinfection-DEGs
Ppp1r9a	2.41915	-0.499716	0	12.7805	-1.19988	1	5.80702	-0.698999	1	0	0.00116736	0	1	Top downregulated superinfection-DEGs
Vstm2b	0.612534	-0.558884	0	9.16025	-2.99339	1	5.77256	-2.3058	1	0	0.128702	0	1	Top downregulated superinfection-DEGs
Adamts10	0.556431	-0.26049	0	9.12415	-1.18197	1	5.73352	-0.80712	1	0	0.114359	0	1	Top downregulated superinfection-DEGs
Pcp4l1	3.48153	-0.793972	1	13.2301	-1.61533	1	5.7028	-0.913313	1	0	-0.0919566	0	1	Top downregulated superinfection-DEGs
Rasgef1a	4.9195	-0.712574	1	11.3569	-1.13683	1	5.68299	-0.692548	1	0.04233	-0.268296	0	1	Top downregulated superinfection-DEGs
Gap43	0.980545	-0.515023	0	7.42941	-1.52818	1	5.68197	-1.16084	1	0	-0.147681	0	1	Top downregulated superinfection-DEGs
Kank4	1.69654	-0.64856	1	7.9017	-1.46712	1	5.66538	-1.07519	1	0	-0.256632	0	1	Top downregulated superinfection-DEGs
2700081O15Rik	1.45119	-0.327514	0	9.03123	-0.866555	1	5.66235	-0.596743	1	0	-0.0577025	0	1	Top downregulated superinfection-DEGs
Sall2	1.7397	-0.362018	0	12.8377	-1.03774	1	5.64219	-0.601969	1	0	0.0737559	0	1	Top downregulated superinfection-DEGs
Kif26a	0.703763	-0.359263	0	8.28812	-1.36855	1	5.63461	-0.983814	1	0	0.0254679	0	1	Top downregulated superinfection-DEGs
Pgr	0.071613	0.111673	0	7.8543	-2.11339	1	5.62678	-1.62163	1	0.0579991	0.603435	0	1	Top downregulated superinfection-DEGs
Car8	0.929984	-0.429299	0	9.4567	-1.46662	1	5.59164	-0.970453	1	0	0.0668707	0	1	Top downregulated superinfection-DEGs
Pdgfa	0.914032	-0.277984	0	9.83692	-0.979276	1	5.5902	-0.636012	1	0	0.0652799	0	1	Top downregulated superinfection-DEGs
Acvrl1	1.22289	-0.328603	0	7.07061	-0.832411	1	5.57651	-0.636224	1	0	-0.132416	0	1	Top downregulated superinfection-DEGs
Plce1	0.17149	-0.117424	0	7.8473	-1.07276	1	5.55292	-0.77971	1	0	0.175629	0	1	Top downregulated superinfection-DEGs
Tspan18	0.0067356	-0.0103706	0	5.3182	-1.18705	1	5.54086	-1.04663	1	0	0.130044	0	1	Top downregulated superinfection-DEGs
Sntb1	0.492444	0.271457	0	5.63633	-1.04133	1	5.54086	-0.898826	1	0.086991	0.413966	0	1	Top downregulated superinfection-DEGs
Fmo1	0.504273	-0.314113	0	8.65339	-1.47055	1	5.49603	-1.00793	1	0	0.148504	0	1	Top downregulated superinfection-DEGs
Scn3b	0.328876	-0.209795	0	8.93745	-1.29839	1	5.48028	-0.875164	1	0	0.213428	0	1	Top downregulated superinfection-DEGs
Olfml2a	1.26579	-0.461444	0	10.9884	-1.44139	1	5.47494	-0.880324	1	0	0.0996189	0	1	Top downregulated superinfection-DEGs
Tek	0.623621	-0.259117	0	8.45733	-1.05642	1	5.46547	-0.730701	1	0	0.0666071	0	1	Top downregulated superinfection-DEGs
Ncald	0.0738493	-0.0574287	0	8.7046	-1.06521	1	5.44372	-0.725623	1	0.0360281	0.282161	0	1	Top downregulated superinfection-DEGs
Slc5a12	0.0484225	-0.070781	0	8.07623	-1.85057	1	5.44198	-1.35529	1	0.00356052	0.424499	0	1	Top downregulated superinfection-DEGs
Pygo1	1.6706	-0.403389	0	14.592	-1.25924	1	5.43422	-0.677226	1	0	0.178627	0	1	Top downregulated superinfection-DEGs
Piezo2	1.20045	-0.412147	0	7.98442	-1.12651	1	5.42554	-0.800827	1	0	-0.0864611	0	1	Top downregulated superinfection-DEGs
Nuak1	0.553432	-0.277303	0	7.58902	-1.15836	1	5.40661	-0.846011	1	0	0.035044	0	1	Top downregulated superinfection-DEGs
Lgi3	2.41432	-0.679362	1	10.4849	-1.47183	1	5.40411	-0.908199	1	0	-0.115733	0	1	Top downregulated superinfection-DEGs
Hhip	0.178808	-0.135328	0	5.98596	-1.04574	1	5.40003	-0.85966	1	0	0.0507509	0	1	Top downregulated superinfection-DEGs
Akr1b7	0.828569	-0.492626	0	12.0357	-2.26973	1	5.3997	-1.46505	1	0	0.312053	0	1	Top downregulated superinfection-DEGs
Shroom4	0.0349571	-0.0265167	0	8.78798	-0.942203	1	5.39274	-0.636599	1	0.0674806	0.279088	0	1	Top downregulated superinfection-DEGs
Dll4	0.0940518	-0.104963	0	6.64914	-1.3988	1	5.36218	-1.0841	1	0	0.209742	0	1	Top downregulated superinfection-DEGs
Pgm5	0.949914	-0.35121	0	10.5249	-1.26216	1	5.32322	-0.779097	1	0	0.131854	0	1	Top downregulated superinfection-DEGs
Pitpnm3	0.41078	-0.218037	0	11.3171	-1.32902	1	5.31991	-0.78582	1	0.0510236	0.325162	0	1	Top downregulated superinfection-DEGs
Fat4	0.182871	-0.116974	0	9.89651	-1.14791	1	5.31226	-0.727782	1	0.0530225	0.303158	0	1	Top downregulated superinfection-DEGs
Ushbp1	1.07844	-0.484733	0	5.56532	-1.17208	1	5.2793	-0.988433	1	0	-0.301085	0	1	-
Aox3	1.21041	-0.514742	0	10.8176	-1.62886	1	5.27213	-0.97817	1	0	0.135947	0	1	-
Hmox1	0.733726	0.710153	0	6.85724	2.36315	1	5.26149	1.78061	1	0	0.127604	0	1	-
Cyp4f18	1.37181	1.0429	1	15.4839	3.69013	1	5.26149	1.83292	1	0.0617741	-0.814304	0	1	-
A430093F15Rik	0.558356	0.451663	0	9.10819	2.10824	1	5.24516	1.2056	1	0	-0.45098	0	1	-
Nfkbia	0.369158	0.378337	0	8.82751	2.16688	1	5.24516	1.43391	1	0	-0.354635	0	1	-
Themis2	9.75679	1.94806	1	22.0028	3.11554	1	5.23651	1.29786	1	0	0.13037	0	1	-
Slc39a14	10.4262	1.6836	1	21.43	2.57156	1	5.22564	1.08273	1	0	0.194772	0	1	-
She	1.22388	-0.327974	0	9.49864	-0.968625	1	5.22466	-0.619992	1	0	0.0206588	0	1	-
Slc11a1	3.63555	1.48237	1	13.5004	2.97358	1	5.21338	1.57192	1	0	0.0807057	0	1	-
Rhoh	3.86349	1.24222	1	13.7887	2.44145	1	5.21316	1.25677	1	0	0.0575384	0	1	-
Elfn1	1.0418	-0.473109	0	8.87704	-1.48074	1	5.21103	-0.984861	1	0	0.0227666	0	1	-
Basp1	5.91283	1.31843	1	13.7378	2.11028	1	5.21098	1.10761	1	0	0.315755	0	1	-
Cdkn3	1.83239	0.84434	1	9.11822	1.92583	1	5.19692	1.0774	1	0	-0.00409593	0	1	-
Sh3gl2	0.831233	-0.356261	0	9.89061	-1.34726	1	5.18639	-0.856804	1	0	0.134199	0	1	-
Bcl2l1	0.195563	0.177003	0	7.05357	1.38961	1	5.18639	1.02367	1	0	-0.188939	0	1	-
Rnf186	2.1	-0.599876	1	9.89533	-1.36394	1	5.17813	-0.854732	1	0	-0.0906707	0	1	-
Clec14a	0.742972	-0.313687	0	8.9944	-1.19016	1	5.17471	-0.776198	1	0	0.100278	0	1	-
Ak7	3.58569	-0.618177	1	12.284	-1.2005	1	5.17129	-0.674566	1	0	-0.0922413	0	1	-
Tnfaip2	2.23139	1.19038	1	10.9368	2.73553	1	5.16492	1.60947	1	0	0.0643292	0	1	-
Smim3	0.168901	0.145885	0	6.36254	1.20637	1	5.16459	0.932611	1	0	-0.127876	0	1	-
Ggcx	0.336977	-0.169024	0	8.90642	-1.03081	1	5.15682	-0.677571	1	0	0.184216	0	1	-
Socs3	7.09824	2.13802	1	16.8111	3.47839	1	5.14722	1.64246	1	0	0.302093	0	1	-
Blm	2.1906	0.660707	1	6.7095	1.15536	1	5.13978	0.840275	1	0.0194333	0.345625	0	1	-
2610035D17Rik	2.12907	-0.530753	0	7.16754	-1.04489	1	5.11873	-0.776532	1	0.00688386	-0.262399	0	1	-
Birc5	4.04577	1.00147	1	11.1045	1.70649	1	5.11736	0.965118	1	0	0.260103	0	1	-
Dipk2b	0.0454857	-0.0539304	0	8.64983	-1.51588	1	5.11513	-1.02381	1	0.0612695	0.438136	0	1	-
Sort1	2.80797	-0.507635	0	11.9715	-1.08893	1	5.11108	-0.610859	1	0	-0.0295603	0	1	-
Adam8	0.375438	0.383688	0	4.08255	1.46118	1	5.10727	1.41472	1	0	0.33723	0	1	-
Ptprm	0.304414	-0.154283	0	7.86233	-0.942605	1	5.10714	-0.65356	1	0	0.134762	0	1	-
Grb14	1.35619	-0.402729	0	13.3186	-1.33012	1	5.10069	-0.709527	1	0	0.217864	0	1	-
Alox5ap	0.826123	0.496228	0	8.0092	1.66615	1	5.09746	1.14088	1	0	-0.0290433	0	1	-
Scn5a	1.58553	-0.485341	0	9.48519	-1.25424	1	5.09393	-0.806936	1	0	-0.0380343	0	1	-
Sstr4	0.397787	0.363946	0	5.059	-1.54263	1	5.08835	-1.37179	1	0.043702	0.534789	0	1	-
Mefv	10.623	3.11566	1	22.226	4.79317	1	5.08835	1.87927	1	0	0.201766	0	1	-
Unc13b	0.16372	-0.104788	0	7.81721	-0.992057	1	5.08787	-0.691304	1	0	0.195966	0	1	-
Nampt	5.03108	1.08891	1	17.1951	2.10981	1	5.08787	0.979849	1	0	-0.041047	0	1	-
Ska1	1.04944	0.645291	0	7.85798	1.84819	1	5.08787	1.16428	1	0	-0.0386149	0	1	-
Slc16a6	5.19814	1.22863	1	10.4985	1.80018	1	5.08689	1.04673	1	0.052503	0.475178	0	1	-
Nt5c3	5.11489	1.18196	1	20.0584	2.45491	1	5.08654	1.05279	1	0	-0.220159	0	1	-
Arhgap19	0.244642	0.161673	0	7.52369	1.12615	1	5.07939	0.766085	1	0	-0.198395	0	1	-
Magix	2.44684	-0.807587	1	10.922	-1.82853	1	5.07385	-1.1014	1	0	-0.0804562	0	1	-
Mki67	5.80109	1.15252	1	11.9649	1.73447	1	5.07291	0.963077	1	0.0239218	0.381124	0	1	-
Frem2	0.615414	-0.371177	0	11.96	-1.85872	1	5.06658	-1.12141	1	0.0161225	0.366129	0	1	-
Ninj1	1.13424	0.806222	0	6.70668	2.06829	1	5.06601	1.54372	1	0	0.281658	0	1	-
Gpr171	11.5466	2.19598	1	23.6847	3.35463	1	5.06331	1.25519	1	0	0.0965408	0	1	-
Cdk1	5.62808	1.1539	1	15.5046	2.01372	1	5.05119	0.947839	1	0	0.0880165	0	1	-
Arhgap20	0.0365878	-0.0431474	0	7.23048	-1.33389	1	5.04132	-0.963678	1	0	0.327065	0	1	-
Hdc	0.083723	0.154448	0	4.44688	1.82716	1	5.03814	1.68139	1	0	0.00867193	0	1	-
Mreg	2.58701	1.18228	1	12.4541	2.69659	1	5.02868	1.42805	1	0	-0.0862539	0	1	-
Ctsb	4.39014	0.702922	1	18.8212	1.52015	1	5.02771	0.672299	1	0	-0.144928	0	1	-
Ms4a8a	0.821587	0.466511	0	6.29813	1.38794	1	5.02292	1.06225	1	0	0.140819	0	1	-
Ptx3	6.00438	3.01252	1	15.627	5.10084	1	5.02292	2.23545	1	0	0.147131	0	1	-
Tnip3	10.4833	2.05807	1	24.1758	3.36261	1	5.01997	1.23074	1	0	-0.0738115	0	1	-
Tmem200a	0.091086	-0.114237	0	7.39247	-1.6651	1	5.01441	-1.20128	1	0	0.349588	0	1	-
Tspan13	1.10619	-0.317108	0	9.47691	-0.984279	1	5.01291	-0.614216	1	0	0.0529551	0	1	-
Plin2	1.23398	0.537003	0	11.4194	1.72437	1	5.01291	0.976479	1	0	-0.210888	0	1	-
Clec4a1	3.62955	0.951436	1	17.5258	2.18403	1	5.01291	0.986081	1	0	-0.246511	0	1	-
Zfp36	1.13991	0.61949	0	12.2844	2.15531	1	5.01291	1.17707	1	0	-0.358757	0	1	-
Daxx	6.06487	1.52015	1	22.5903	3.08798	1	5.01291	1.24098	1	0	-0.326845	0	1	-
Piwil2	1.71482	1.06875	1	8.79228	2.48335	1	5.01054	1.47559	1	0	0.0610022	0	1	-
Slc7a10	1.47437	-0.719267	1	8.00798	-1.76195	1	5.00925	-1.20215	1	0	-0.159472	0	1	-
Itk	10.8149	1.33021	1	22.983	2.05855	1	5.00925	0.795171	1	0	0.066833	0	1	-
Batf	1.17518	0.830449	0	8.42849	2.34483	1	5.00839	1.53853	1	0	0.0241528	0	1	-
H2-T10	2.31113	0.831765	1	14.4138	2.16644	1	5.00164	1.06943	1	0	-0.265247	0	1	-
Brca1	2.34453	0.674582	1	11.3597	1.49807	1	4.99575	0.786106	1	0	-0.0373831	0	1	-
Pkib	0.986157	0.423077	0	9.25794	1.37426	1	4.99325	0.830484	1	0	-0.120698	0	1	-
Slc6a12	0.00798845	0.0423328	0	4.28878	3.89865	1	4.99325	3.13394	1	0	-0.722383	0	1	-
Spata13	0.475081	0.324419	0	4.98358	1.18818	1	4.99317	1.02269	1	0	0.158933	0	1	-
Pxdn	0.0692787	-0.0475221	0	8.16478	-0.905046	1	4.97696	-0.606852	1	0.0393114	0.250672	0	1	-
BC067074	0.737601	-0.272559	0	7.78222	-0.976933	1	4.97589	-0.679345	1	0	0.0250282	0	1	-
Cdca8	3.06	0.858339	1	13.199	1.82974	1	4.97589	0.909274	1	0	-0.0621313	0	1	-
Tmem44	1.45627	-0.451505	0	8.27486	-1.13052	1	4.96521	-0.755476	1	0	-0.0764618	0	1	-
Tnfrsf1b	3.56094	1.31468	1	11.625	2.47119	1	4.96521	1.37991	1	0	0.223395	0	1	-
Tarm1	9.08152	4.13207	1	15.72	5.62461	1	4.96521	2.62397	1	0.0291628	1.13142	0	1	-
Zscan26	0.128572	0.0847099	0	4.98305	-0.761119	1	4.96235	-0.655344	1	0	0.190485	0	1	-
Ttc39b	1.35306	0.570664	0	7.4179	1.39778	1	4.96235	0.978918	1	0	0.151804	0	1	-
Dusp1	0.712029	0.606617	0	7.2232	2.10732	1	4.96235	1.49825	1	0	-0.00245675	0	1	-
Prok2	0.833988	2.24329	0	3.79552	4.38825	1	4.96235	4.20618	1	0.04233	2.06121	0	1	-
Dlec1	0.522445	-0.231113	0	9.81786	-1.13305	1	4.95229	-0.702574	1	0	0.199363	0	1	-
Lyve1	0.412385	0.302977	0	2.25455	0.797242	1	4.95142	1.0387	1	0.109659	0.544431	0	1	-
Myo6	0.583152	-0.286429	0	7.90455	-1.17506	1	4.9472	-0.799077	1	0	0.089551	0	1	-
Mettl8	1.04927	-0.332143	0	8.71735	-1.02785	1	4.93707	-0.67188	1	0	0.0238294	0	1	-
Plekhd1	4.49324	-0.777539	1	10.9704	-1.28661	1	4.93315	-0.749795	1	0	-0.240728	0	1	-
Fam171a1	1.44854	-0.355967	0	9.87382	-0.974852	1	4.93303	-0.591538	1	0	0.0273472	0	1	-
Ampd3	0.248877	0.199747	0	3.89196	0.976493	1	4.91977	0.949436	1	0	0.17269	0	1	-
Olfr920	0.0575075	-0.0944023	0	6.04134	1.82164	1	4.90151	1.34034	1	0.0255535	-0.575704	0	1	-
Mcemp1	0.0724263	0.095292	0	5.81101	1.46073	1	4.89385	1.14732	1	0	-0.218121	0	1	-
9930022D16Rik	3.97309	3.39371	1	11.7037	6.83266	1	4.89385	2.15538	1	0	-1.28357	0	1	-
Kcnj13	0.520861	-0.29949	0	10.5996	-1.53052	1	4.89265	-0.900788	1	0.00952433	0.330238	0	1	-
Bcl2a1b	2.07323	1.06826	1	15.6838	3.0727	1	4.8919	1.44724	1	0.0109135	-0.5572	0	1	-
Ikbke	0.94915	0.811874	0	11.5583	3.03632	1	4.87257	1.6739	1	0	-0.55054	0	1	-
Col4a6	2.99117	-0.507886	0	8.12667	-0.888241	1	4.86804	-0.60035	1	0.0150849	-0.219995	0	1	-
Gars	0.173212	0.100204	0	9.52589	0.999789	1	4.85961	0.60871	1	0.0708791	-0.290875	0	1	-
Adap2	3.02878	0.767932	1	10.8998	1.50379	1	4.85961	0.847329	1	0	0.111474	0	1	-
Zc3h12a	2.62566	1.14732	1	8.76858	2.16676	1	4.84647	1.37475	1	0	0.355307	0	1	-
Snx10	3.85334	1.17507	1	9.51175	1.91741	1	4.84481	1.16737	1	0.00375731	0.425025	0	1	-
Il27	3.27226	2.28892	1	15.079	5.47202	1	4.84267	2.29358	1	0	-0.889524	0	1	-
Enpep	0.836706	-0.379029	0	8.43105	-1.29829	1	4.8327	-0.844257	1	0	0.0750068	0	1	-
Cenpa	0.606095	0.301885	0	7.18522	1.14804	1	4.83098	0.796893	1	0	-0.0492652	0	1	-
Arl15	0.0272671	-0.0288672	0	6.20267	-1.08035	1	4.82188	-0.819358	1	0	0.232126	0	1	-
Ppp1r14c	2.21604	-0.769107	1	8.75781	-1.59039	1	4.81594	-1.01382	1	0	-0.192535	0	1	-
Ccna2	4.99459	1.09329	1	9.96967	1.60272	1	4.81594	0.939699	1	0.0529947	0.430271	0	1	-
Siglece	0.351006	0.415994	0	5.45789	1.92002	1	4.81594	1.54651	1	0	0.0424857	0	1	-
Efcc1	0.75123	-0.433429	0	8.05802	-1.60831	1	4.8119	-1.09685	1	0	0.078023	0	1	-
Qsox1	0.618022	0.260352	0	6.26039	0.914451	1	4.8097	0.68797	1	0	0.0338715	0	1	-
Tnfrsf12a	7.19167	1.44328	1	16.4882	2.30594	1	4.806	1.04781	1	0	0.185149	0	1	-
Evi2a	4.08506	0.981686	1	16.0678	2.03542	1	4.79972	0.931938	1	0	-0.121797	0	1	-
Tceal1	0.750766	-0.337556	0	7.48025	-1.16925	1	4.7937	-0.810603	1	0	0.0210877	0	1	-
C5ar1	1.97054	1.03644	1	7.65307	2.11451	1	4.79007	1.43031	1	0	0.352236	0	1	-
Hcst	0.084843	0.13783	0	8.59401	2.28202	1	4.78131	1.42793	1	0.0771548	-0.716263	0	1	-
Cd80	8.16491	1.91946	1	15.8952	2.80122	1	4.77803	1.24713	1	0	0.365369	0	1	-
Etv5	2.16773	-0.620736	1	9.89651	-1.37796	1	4.76885	-0.81997	1	0	-0.0627482	0	1	-
Kit	0.395563	-0.220779	0	8.21863	-1.16752	1	4.76885	-0.762823	1	0	0.183918	0	1	-
Nckap5	0.927875	-0.39287	0	8.01203	-1.23559	1	4.76511	-0.817847	1	0	0.0248765	0	1	-
Gm13816	0.119116	0.164902	0	3.96011	-1.51393	1	4.76435	-1.49488	1	0	0.183946	0	1	-
2410006H16Rik	0.0647986	-0.0597215	0	6.57198	1.07731	1	4.75334	0.780557	1	0.0541436	-0.356477	0	1	-
Clec5a	7.01138	2.01342	1	13.5833	2.95513	1	4.75334	1.45094	1	0	0.509232	0	1	-
Il20rb	0.126734	-0.137127	0	2.66927	0.897631	1	4.74844	1.00829	1	0	-0.0264728	0	1	-
Sirt5	1.0709	-0.357092	0	6.73202	-0.969566	1	4.73634	-0.710333	1	0	-0.0978582	0	1	-
Lrrc17	3.1422	-0.855384	1	10.5397	-1.6585	1	4.73426	-0.973544	1	0	-0.170425	0	1	-
Cyp2c23	1.45237	-0.784362	1	6.59881	-1.99435	1	4.71905	-1.55992	1	0	-0.349926	0	1	-
Trim6	1.57399	0.527535	0	12.8535	1.58774	1	4.71905	0.772651	1	0	-0.287555	0	1	-
Rnf19b	4.1899	1.26604	1	18.9804	2.81639	1	4.71905	1.19353	1	0	-0.356823	0	1	-
Cstb	3.28366	0.832796	1	14.4315	1.81544	1	4.71613	0.884434	1	0	-0.0982113	0	1	-
5330417C22Rik	1.01449	-0.391257	0	9.60617	-1.28236	1	4.71248	-0.77023	1	0	0.120874	0	1	-
Cd53	4.44987	1.19865	1	15.939	2.37237	1	4.70968	1.09883	1	0	-0.0748881	0	1	-
Nfkbid	2.76411	1.26308	1	12.8022	2.82561	1	4.70037	1.448	1	0	-0.114533	0	1	-
Gm15832	2.40933	1.1415	1	11.469	2.58981	1	4.69374	1.36138	1	0	-0.086931	0	1	-
Wscd1	0.788023	-0.488351	0	6.43189	-1.52883	1	4.6931	-1.13449	1	0	-0.0940148	0	1	-
Smox	0.258739	0.372829	0	6.37539	2.28922	1	4.6931	1.6791	1	0	-0.237289	0	1	-
Dpysl2	0.618022	-0.344085	0	3.51157	-0.8988	1	4.68852	-0.900893	1	0.0108567	-0.346179	0	1	-
Dgat1	0.000468347	0.0011524	0	4.52364	1.3847	1	4.68429	1.21186	1	0	-0.171683	0	1	-
Lrrn3	1.36924	-0.584435	0	10.1318	-1.68643	1	4.67607	-0.996341	1	0	0.105652	0	1	-
Pwp1	0.0609252	-0.0600601	0	4.84218	0.970455	1	4.67607	0.816399	1	0	-0.214116	0	1	-
Tuba1c	2.22272	0.819963	1	12.4481	2.01655	1	4.67607	1.0542	1	0	-0.142383	0	1	-
Rbm3	0.140085	0.167057	0	9.38787	1.93454	1	4.67338	1.16643	1	0.0884461	-0.601054	0	1	-
Lox	4.24162	1.31306	1	6.03548	1.62373	1	4.6686	1.22589	1	0.196501	0.915221	0	1	-
Fam181b	0.469743	-0.421271	0	5.78715	-1.79986	1	4.66063	-1.45131	1	0	-0.0727173	0	1	-
Pglyrp1	0.0858708	0.131189	0	2.37218	1.09046	1	4.66	1.3407	1	0	0.381435	0	1	-
Serpina3c	0.322739	0.332429	0	5.10217	1.56033	1	4.65233	1.27635	1	0	0.0484457	0	1	-
Tet1	0.393755	-0.269596	0	8.15098	-1.44961	1	4.65097	-0.963437	1	0	0.216576	0	1	-
Efhd2	1.86843	0.585746	1	11.5785	1.51723	1	4.64724	0.820097	1	0	-0.111386	0	1	-
Pde1b	0.483206	0.32476	0	6.39513	1.3342	1	4.64724	0.967048	1	0	-0.0423939	0	1	-
Tcf23	0.342524	0.34098	0	3.36715	1.20294	1	4.63502	1.20644	1	0	0.344489	0	1	-
Klrc1	0.956503	0.783167	0	13.2622	3.24443	1	4.63502	1.513	1	0.131997	-0.948266	0	1	-
Serpina3m	15.0768	3.51547	1	20.029	4.29879	1	4.63488	1.73606	1	0.102052	0.952739	0	1	-
Sh3tc2	1.7724	-0.490174	0	6.77176	-1.0152	1	4.63372	-0.730165	1	0	-0.205137	0	1	-
3222401L13Rik	0.937032	-0.411545	0	8.6139	-1.3794	1	4.63284	-0.9033	1	0	0.0645562	0	1	-
D830026I12Rik	1.42265	-0.597379	1	8.17337	-1.51506	1	4.63064	-0.987622	1	0	-0.0699446	0	1	-
Txnrd1	0.189119	-0.154812	0	3.19705	0.826747	1	4.63064	0.863453	1	0	-0.118106	0	1	-
C1qb	5.65206	1.34618	1	17.6097	2.49903	1	4.63064	1.09166	1	0	-0.0611895	0	1	-
Ptafr	16.5449	2.73009	1	25.4563	3.63347	1	4.63059	1.3037	1	0	0.400316	0	1	-
Kcne4	0.527457	0.51929	0	7.45187	2.19658	1	4.63059	1.43506	1	0	-0.24223	0	1	-
Inpp5d	3.69997	0.590183	1	9.50591	0.982427	1	4.6294	0.585118	1	0	0.192874	0	1	-
Tspan12	0.707587	-0.332269	0	6.29031	-1.08411	1	4.62792	-0.800552	1	0	-0.0487087	0	1	-
Gpr65	9.25106	1.59117	1	19.8768	2.47968	1	4.62792	0.999122	1	0	0.11061	0	1	-
Srxn1	0.120557	-0.132594	0	2.48159	0.866841	1	4.62792	1.03333	1	0	0.0338931	0	1	-
Fcer1g	5.33518	1.46425	1	17.1951	2.75753	1	4.62792	1.21988	1	0	-0.0734018	0	1	-
Itgam	5.28944	1.61077	1	13.7538	2.71841	1	4.62052	1.33839	1	0	0.230748	0	1	-
Insl6	3.44934	1.23686	1	10.8849	2.24911	1	4.61711	1.07753	1	0	0.0652828	0	1	-
Ptprb	0.0978809	-0.0752651	0	7.18635	-1.01118	1	4.60747	-0.693965	1	0	0.241951	0	1	-
Btg1	0.979408	0.419271	0	8.08638	1.28256	1	4.60343	0.82617	1	0	-0.0371233	0	1	-
Rasl10b	4.12458	2.15841	1	12.1234	3.79745	1	4.6031	1.8304	1	0	0.191363	0	1	-
Myct1	2.23631	-0.68399	1	7.80943	-1.32823	1	4.59771	-0.874629	1	0	-0.230388	0	1	-
Matn4	2.52344	-0.744005	1	6.05348	-1.20385	1	4.59246	-0.905478	1	0.0789421	-0.445634	0	1	-
Kcnk2	4.1073	-0.810352	1	9.93676	-1.32384	1	4.59246	-0.775968	1	0	-0.262478	0	1	-
Serpine1	2.42825	1.32814	1	10.3407	2.84382	1	4.59246	1.61695	1	0	0.101271	0	1	-
Lrrc1	1.87565	-0.460489	0	8.74034	-1.04035	1	4.58935	-0.650473	1	0	-0.0706094	0	1	-
Fam120c	1.43266	0.535862	0	4.75797	-1.00982	1	4.58347	-0.861447	1	0.196501	0.684231	0	1	-
Fmo5	3.08005	-0.600973	1	9.63268	-1.10759	1	4.58347	-0.657433	1	0	-0.150817	0	1	-
Cybb	4.51469	0.7718	1	18.9579	1.65283	1	4.57477	0.690694	1	0	-0.190341	0	1	-
Pim1	5.53522	1.65243	1	13.5612	2.71035	1	4.56868	1.33114	1	0	0.273226	0	1	-
Hc	0.69271	-0.448307	0	7.41237	-1.60482	1	4.56549	-1.07878	1	0	0.0777343	0	1	-
Cdk5r1	0.363236	0.559161	0	5.12906	2.40246	1	4.56317	1.87393	1	0	0.0306337	0	1	-
Sec14l3	0.6062	-0.320838	0	9.71123	-1.42521	1	4.56244	-0.834809	1	0	0.269568	0	1	-
Wfdc16	1.19455	-0.983607	0	7.07061	-2.83246	1	4.56136	-2.09259	1	0	-0.243737	0	1	-
Rftn2	0.300741	-0.156739	0	6.47014	-0.877221	1	4.56136	-0.634319	1	0	0.0861624	0	1	-
Col4a1	1.20769	0.35785	0	6.17807	0.85158	1	4.56136	0.62711	1	0	0.133381	0	1	-
Sgms2	0.546361	0.535694	0	4.44129	1.69336	1	4.56136	1.47491	1	0	0.317241	0	1	-
F10	1.94373	1.26344	1	11.2452	3.17053	1	4.56136	1.7	1	0	-0.207093	0	1	-
Arhgef15	0.565966	-0.32059	0	5.86598	-1.14993	1	4.55489	-0.869915	1	0	-0.0405794	0	1	-
Gm45837	3.18925	0.731795	1	14.2702	1.6093	1	4.55397	0.761992	1	0	-0.115515	0	1	-
Ereg	5.14439	3.42181	1	11.4093	5.1421	1	4.55397	2.64172	1	0	0.921436	0	1	-
Ddo	3.24143	-0.611053	1	10.8908	-1.17814	1	4.55121	-0.662136	1	0	-0.0950462	0	1	-
Esr2	0.0333242	-0.0431038	0	4.38557	-1.18106	1	4.54183	-1.06834	1	0	0.0696127	0	1	-
Olfr56	14.3638	3.67597	1	21.5325	4.56286	1	4.54183	1.48379	1	0	0.5969	0	1	-
Mgat4a	4.17791	0.887951	1	12.6018	1.60645	1	4.53993	0.814905	1	0	0.0964041	0	1	-
Arhgap30	6.4361	0.994216	1	20.9948	1.89829	1	4.5398	0.738312	1	0	-0.16576	0	1	-
Il4ra	2.01235	0.697593	1	9.66941	1.58753	1	4.53703	0.926139	1	0	0.0362031	0	1	-
Tiparp	0.377885	0.321447	0	4.54194	1.28919	1	4.5317	1.10687	1	0	0.139133	0	1	-
Nrp1	0.532537	-0.257303	0	6.23051	-0.985927	1	4.53044	-0.720394	1	0	0.00822971	0	1	-
Hey1	1.04356	-0.560588	0	7.52369	-1.59989	1	4.52746	-1.06288	1	0	-0.0235712	0	1	-
Tes	1.14647	0.442997	0	6.43498	1.10404	1	4.52669	0.789596	1	0	0.128555	0	1	-
Chmp4b	0.473824	0.295206	0	10.3928	1.57654	1	4.52669	0.886119	1	0.0450649	-0.395217	0	1	-
Kif2c	4.48577	1.1318	1	12.8247	1.9023	1	4.52566	0.878941	1	0	0.108439	0	1	-
Fat3	0.319788	-0.241212	0	5.06151	-1.15778	1	4.52499	-0.950636	1	0	-0.0340679	0	1	-
Thsd1	0.533914	-0.2334	0	8.74996	-1.06428	1	4.51769	-0.656595	1	0	0.174284	0	1	-
Lcn2	5.28886	1.91833	1	12.9309	3.14403	1	4.51257	1.58209	1	0	0.35639	0	1	-
Itgb2l	0.99357	2.84141	0	3.66452	5.20899	1	4.51257	4.80391	1	0.0453963	2.43633	0	1	-
Itprid1	2.06061	-0.779011	1	7.04406	-1.5281	1	4.50727	-1.06428	1	0	-0.315187	0	1	-
Serpina3f	12.7387	2.95785	1	24.7094	4.41155	1	4.49916	1.59662	1	0	0.142918	0	1	-
Casp4	10.1644	1.80997	1	24.7231	3.01262	1	4.49891	1.08139	1	0	-0.121267	0	1	-
Ebi3	0.270303	0.408141	0	5.80644	2.30845	1	4.4972	1.72632	1	0	-0.173988	0	1	-
Esyt3	2.96179	-0.546368	0	10.396	-1.08089	1	4.49691	-0.620758	1	0	-0.0862321	0	1	-
H2-T22	8.62284	1.24422	1	25.114	2.25732	1	4.49656	0.811574	1	0	-0.201524	0	1	-
Parvg	3.74916	0.722628	1	12.5851	1.37716	1	4.48894	0.687759	1	0	0.0332286	0	1	-
Ctss	8.98423	1.50158	1	22.758	2.54249	1	4.48894	0.960921	1	0	-0.0799902	0	1	-
Arid5a	4.49665	1.75068	1	14.8372	3.32612	1	4.48894	1.54577	1	0	-0.0296758	0	1	-
Rnf34	1.7376	0.464446	0	8.81284	1.08518	1	4.48333	0.652342	1	0	0.0316108	0	1	-
Slc1a3	0.0398424	-0.0334529	0	6.29211	-0.897025	1	4.4804	-0.651312	1	0	0.21226	0	1	-
Acr	0.305084	-0.276682	0	3.43651	1.09761	1	4.4804	1.06231	1	0	-0.311988	0	1	-
Ccdc42	1.25924	-0.685266	0	6.93722	-1.77186	1	4.47187	-1.26476	1	0	-0.178166	0	1	-
Hbb-bt	1.28916	-0.605735	0	4.6869	-1.20805	1	4.46511	-1.0135	1	0.016249	-0.411184	0	1	-
Kcns3	3.35779	-0.605094	1	10.826	-1.15706	1	4.46479	-0.654026	1	0	-0.102056	0	1	-
Kcnk1	0.127835	-0.0938518	0	2.82507	0.622698	1	4.46479	0.674149	1	0	-0.0424014	0	1	-
Fmnl2	0.291377	0.243525	0	5.31591	1.2539	1	4.45939	0.983609	1	0	-0.0267626	0	1	-
Nfil3	3.7616	1.60551	1	8.62068	2.50628	1	4.45905	1.5252	1	0.0145985	0.624421	0	1	-
Furin	0.377525	0.381041	0	5.04952	1.61765	1	4.45262	1.3024	1	0	0.065784	0	1	-
1200007C13Rik	2.75825	1.37379	1	10.5005	2.7784	1	4.45262	1.37558	1	0	-0.0290345	0	1	-
Btk	2.02657	0.487202	0	9.90665	1.11862	1	4.45162	0.617101	1	0	-0.0143163	0	1	-
Arrdc2	0.0365878	-0.037969	0	5.18274	0.985953	1	4.45162	0.775339	1	0	-0.248584	0	1	-
Scn3a	0.0290828	-0.0590029	0	5.5551	-1.95603	1	4.44786	-1.50505	1	0	0.391981	0	1	-
Mtfr2	3.87036	1.24853	1	10.7312	2.18152	1	4.44666	0.90155	1	0	-0.0314375	0	1	-
Bcl7a	0.677829	-0.27175	0	9.46924	-1.11997	1	4.44445	-0.659777	1	0	0.188446	0	1	-
Osbpl6	1.68697	-0.44701	0	9.89533	-1.13057	1	4.42539	-0.647605	1	0	0.035956	0	1	-
Pik3r5	3.64826	1.11327	1	12.2682	2.1223	1	4.42539	1.0749	1	0	0.0658728	0	1	-
Ros1	0.707267	-0.421111	0	4.24545	-1.2062	1	4.41736	-1.08888	1	0	-0.303791	0	1	-
Pcdhb12	0.101734	0.0792589	0	3.54596	-0.745666	1	4.41736	-0.7304	1	0	0.0945245	0	1	-
Tnfrsf4	1.32406	0.860275	1	10.6305	2.57552	1	4.41736	1.38052	1	0	-0.334726	0	1	-
Mmp25	7.42232	2.26486	1	12.5765	3.07725	1	4.41736	1.52217	1	0.042766	0.70978	0	1	-
Rnf144a	0.18027	-0.15585	0	6.91574	-1.28566	1	4.40935	-0.87782	1	0	0.251988	0	1	-
Sp110	11.0801	1.26205	1	28.3003	2.15362	1	4.40857	0.719777	1	0	-0.171791	0	1	-
Trip13	1.31567	0.716387	1	8.3206	1.89058	1	4.40856	1.06355	1	0	-0.110642	0	1	-
Adrb1	0.673907	-0.364014	0	6.90694	-1.28765	1	4.4066	-0.885409	1	0	0.0382267	0	1	-
Sh2b2	1.53114	0.972453	1	6.92419	2.14675	1	4.40369	1.4517	1	0	0.277401	0	1	-
Galnt6	0.204504	0.152546	0	6.57165	1.12245	1	4.4008	0.772211	1	0	-0.197695	0	1	-
Gm10644	2.69616	-0.892701	1	7.921	-1.68167	1	4.39	-1.11957	1	0	-0.330596	0	1	-
St8sia2	1.2866	-0.52269	0	9.33408	-1.48839	1	4.39	-0.87579	1	0	0.0899095	0	1	-
Lacc1	10.9132	1.41535	1	22.3895	2.16644	1	4.39	0.793376	1	0	0.0422776	0	1	-
Phyhd1	0.104453	-0.087048	0	3.15013	0.724024	1	4.38893	0.736395	1	0	-0.0746772	0	1	-
Fbxl5	0.00917696	0.0176461	0	3.84601	1.34456	1	4.38449	1.23522	1	0	-0.0916894	0	1	-
Tcf21	1.52096	-0.503747	0	4.72101	-0.923782	1	4.38113	-0.765075	1	0.0450649	-0.34504	0	1	-
F3	4.3608	0.997794	1	11.1068	1.66017	1	4.37033	0.884832	1	0	0.222456	0	1	-
Ccdc88b	0.688294	0.700614	0	9.89229	2.94063	1	4.36489	1.62276	1	0	-0.617251	0	1	-
Ripk3	3.89246	1.0542	1	15.5968	2.21024	1	4.36317	0.964797	1	0	-0.191237	0	1	-
Itih1	0.0661899	-0.0703832	0	6.0892	-1.23947	1	4.36212	-0.933572	1	0	0.235515	0	1	-
Fkbp1b	0.355512	-0.204569	0	4.62645	0.86595	1	4.36212	0.70966	1	0.0683202	-0.360858	0	1	-
Cd274	14.6446	2.6562	1	27.4236	3.90745	1	4.36212	1.32328	1	0	0.0720302	0	1	-
Soat2	3.60378	1.86053	1	12.3769	3.58954	1	4.35117	1.69002	1	0	-0.0389928	0	1	-
Atp2b2	1.7519	-0.746168	1	7.84887	-1.67178	1	4.34515	-1.08115	1	0	-0.155541	0	1	-
Trbv19	0.968086	0.797734	0	6.56791	2.20492	1	4.34515	1.27998	1	0	-0.127203	0	1	-
Pcdh18	0.00673934	0.00948802	0	5.83202	-1.13677	1	4.33962	-0.840362	1	0	0.305891	0	1	-
Serpina3g	11.5959	2.72742	1	23.0904	4.1103	1	4.33481	1.51222	1	0	0.129344	0	1	-
Slpi	0.0118657	0.0353421	0	5.34336	2.58004	1	4.33481	1.98949	1	0	-0.555208	0	1	-
Tmem252	4.49807	1.43497	1	9.9818	2.21597	1	4.32943	1.23112	1	0	0.450118	0	1	-
Plekha6	0.995556	-0.397561	0	9.81819	-1.3338	1	4.32752	-0.758384	1	0	0.177858	0	1	-
Psma5	0.14832	0.114309	0	8.26564	1.19212	1	4.32752	0.73313	1	0.0510377	-0.344685	0	1	-
Epha4	0.217677	0.134789	0	4.55375	-0.787472	1	4.3273	-0.661409	1	0.00842791	0.260853	0	1	-
Riok3	0.0625475	0.0603461	0	5.28683	1.00082	1	4.31806	0.773546	1	0	-0.16693	0	1	-
Pclo	0.0183302	-0.0253758	0	6.80771	-1.45821	1	4.31486	-1.02267	1	0.0227756	0.41016	0	1	-
Prdx5	0.220177	0.295473	0	7.62761	2.22682	1	4.31486	1.42684	1	0	-0.504511	0	1	-
Akap5	1.13055	-0.41971	0	5.20121	-0.949252	1	4.31023	-0.740767	1	0	-0.211225	0	1	-
Clstn1	0.405406	-0.193217	0	7.93057	-0.988801	1	4.31023	-0.622167	1	0	0.173417	0	1	-
Sod2	0.252794	0.250706	0	7.68665	1.72214	1	4.31023	1.09844	1	0	-0.372992	0	1	-
Mirt2	0.427522	0.861591	0	3.95594	2.86089	1	4.31023	2.48367	1	0	0.484374	0	1	-
Tnip1	1.03358	0.623832	0	8.90619	1.94549	1	4.30622	1.15035	1	0	-0.171315	0	1	-
Il17ra	2.50199	0.632567	1	11.333	1.39724	1	4.30526	0.725961	1	0	-0.0387109	0	1	-
Esd	0.232147	0.160207	0	7.24432	1.13328	1	4.30477	0.744484	1	0	-0.228591	0	1	-
Cdca3	3.20637	0.966358	1	7.90747	1.56373	1	4.29912	0.970636	1	0	0.373266	0	1	-
Wfdc1	1.43571	-0.5911	1	9.37325	-1.58762	1	4.2968	-0.921197	1	0	0.0753198	0	1	-
Stat4	4.43625	0.997621	1	17.1856	2.06622	1	4.27602	0.843542	1	0	-0.225057	0	1	-
Trpm2	5.33518	1.62602	1	12.3904	2.5531	1	4.27553	1.22305	1	0	0.295978	0	1	-
Agap2	1.58366	0.74419	1	7.38207	1.64651	1	4.27091	1.01517	1	0	0.112844	0	1	-
Gm12258	1.73635	-0.464852	0	6.80867	-0.975092	1	4.26773	-0.669297	1	0	-0.159056	0	1	-
Vav1	5.05743	1.41262	1	16.266	2.65774	1	4.26012	1.14197	1	0	-0.103143	0	1	-
Adgrg6	0.464805	-0.236135	0	5.58818	-0.931708	1	4.2573	-0.697065	1	0	-0.00149162	0	1	-
Cabyr	0.982711	1.18097	0	6.3638	3.24864	1	4.2573	1.91873	1	0	-0.148928	0	1	-
Ncf1	3.71603	1.07565	1	11.3532	1.95655	1	4.25341	1.01443	1	0	0.133536	0	1	-
Cpn1	3.387	-0.770469	1	9.49008	-1.43487	1	4.24967	-0.874811	1	0	-0.21041	0	1	-
Fgf11	0.669308	-0.367653	0	7.29946	-1.35368	1	4.24681	-0.89919	1	0	0.0868386	0	1	-
Rilpl2	0.446413	0.309732	0	6.56003	1.35452	1	4.24442	0.921832	1	0	-0.122957	0	1	-
Pi15	0.666638	0.473574	0	5.48288	1.48305	1	4.24059	1.10968	1	0	0.1002	0	1	-
Padi2	1.81694	0.586787	1	10.6389	1.48015	1	4.24059	0.77641	1	0	-0.116956	0	1	-
Tmem100	0.816674	-0.369557	0	6.45374	-1.12033	1	4.24018	-0.776281	1	0	-0.0255125	0	1	-
Foxf2	1.40904	-0.47887	0	8.42849	-1.22923	1	4.24018	-0.745771	1	0	0.00459094	0	1	-
Apobec3	10.6771	1.18911	1	20.9987	1.77987	1	4.22685	0.677827	1	0	0.0870648	0	1	-
Gm17055	0.0363291	0.242121	0	1.38167	2.91746	1		2.77444	0	0	0.0990949	0	0	-
Gm17140		0.653638	0	1.48888	3.48635	1		2.75622	0	0	0	0	0	-
Meikin		0.949714	0	1.88298	3.41481	1		2.38861	0	0	0	0	0	-
5830418P13Rik	0.0477026	0.333916	0	1.4389	3.32207	1		2.25485	0	0	-0.733306	0	0	-
Foxh1		0.99057	0	1.92382	3.31447	1		1.95888	0	0	-0.365024	0	0	-
Gabrr1	0.155599	0.729513	0	2.01006	3.29705	1		1.91162	0	0	-0.655914	0	0	-
Trav13-1	0.229372	0.945289	0	1.30609	2.55663	1		1.80478	0	0	0.193447	0	0	-
Ppm1n	0.383976	1.35254	0	1.74088	3.09306	1		1.78838	0	0	0.047854	0	0	-
Dspp		1.32258	0	1.92775	3.27441	1		1.61472	0	0	-0.337118	0	0	-
Olfr1444	0.125235	0.591677	0	1.64629	2.93105	1		1.55148	0	0	-0.7879	0	0	-
2210414B05Rik		0.976966	0	1.38747	2.87359	1		1.5316	0	0	-0.365024	0	0	-
Drd4		1.67543	0	1.84677	3.17851	1		1.4266	0	0	0	0	0	-
Gbx2	0.846552	2.13341	0	1.5852	2.98585	1		1.18753	0	0	0.335084	0	0	-
Trdv2-2	0.0188884	0.0956254	0	1.82469	2.84829	1		1.10797	0	0.0161225	-1.6447	0	0	-
Zpld2		1.94711	0	1.44503	2.97422	1		0.950619	0	0	0	0	0	-
Atf7ip2	0.549594	1.38339	0	1.31749	2.17007	1		0.915755	0	0	0.129074	0	0	-
Trav19	0.497541	1.45655	0	1.3736	2.58458	1		0.887226	0	0	-0.240805	0	0	-
Trav14-1		1.21582	0	1.35154	2.76013	1		0.598661	0	0	-0.945643	0	0	-
Lelp1		2.29378	0	1.76721	2.87082	1		0.21202	0	0	-0.365024	0	0	-
Fbxo41	1.02459	-2.1547	0	1.54745	-2.52366	1		0.191097	0	0	0.560057	0	0	-
Gm10258	0.0333242	-0.158665	0	1.80421	-2.14602	1		-0.146832	0	0.140394	1.84053	0	0	-
Taar2	0.442682	-1.17032	0	1.34027	-2.21665	1		-0.950098	0	0	0.0962371	0	0	-
Gm15533		-0.0993256	0	1.38428	-2.51411	1		-0.973353	0	0	1.44143	0	0	-
Gm16564		0.429429	0	1.46115	-2.82031	1		-1.5328	0	0.00703647	1.71694	0	0	-
4933403O08Rik	0.152071	0.660774	0	1.74588	-2.84628	1		-1.94752	0	0.00906951	1.55954	0	0	-
Gm6455	0.00349074	-0.053145	0	0.600896	3.71426	0		3.39095	0	0	-0.376454	0	0	-
Gm13127		-1.77966	0	0.188252	3.20765	0		3.30873	0	0	-1.67857	0	0	-
Sprr2e		0.234597	0	0.198966	3.34871	0		3.03763	0	0	0	0	0	-
Gm8181		-0.34247	0	0.198046	3.33655	0		3.02546	0	0	-0.653556	0	0	-
U90926	0.0356134	0.35062	0	0.983721	3.70315	0		2.98751	0	0	-0.365024	0	0	-
Serpina1d		-1.05134	0	0.126208	1.30201	0		2.96319	0	0	0.609842	0	0	-
Gm13768		-2.14583	0	0.247442	2.64828	0		2.7494	0	0	-2.04471	0	0	-
Gm3411	0.0514992	0.56789	0	0.157062	1.25802	0		2.7382	0	0	2.04808	0	0	-
Gm12107		0.44067	0	0.826302	2.43931	0		2.71679	0	0	0.718141	0	0	-
Gm25960		-1.86929	0	0.164499	1.47443	0		2.7022	0	0	-0.641509	0	0	-
Gm15900	0.0183013	0.234587	0	0.0273471	0.294651	0		2.66029	0	0	2.60023	0	0	-
Gm14098	0.0703383	-0.473823	0	0.604241	2.03252	0		2.62328	0	0	0.11694	0	0	-
Gm2606		0	0		2.49774	0		2.59884	0	0	0	0	0	-
Gm7931		-3.6273	0	0.157695	2.45342	0		2.55451	0	0	-3.52621	0	0	-
Serpina1a		-0.249895	0	0.124134	1.27342	0		2.54272	0	0	1.0194	0	0	-
Gm14719		0	0		2.41482	0		2.51592	0	0	0	0	0	-
Gm27826		0.152136	0	0.348656	3.02697	0		2.50981	0	0	-0.365023	0	0	-
Sult6b2		-0.0106222	0		2.51541	0		2.44954	0	0	0	0	0	-
Gm6139		-0.432079	0	0.0811147	0.648961	0		2.4196	0	0	1.33856	0	0	-
Gm22569		-0.754645	0		0.701912	0		2.38488	0	0	0.928325	0	0	-
Igkv1-99		-0.136404	0	0.441163	2.15908	0		2.37131	0	0	0.0758164	0	0	-
Got2-ps1	0.0613841	-0.555683	0	0.122654	0.861563	0		2.35503	0	0	0.937782	0	0	-
Gm9816		-1.91093	0		2.23093	0		2.34139	0	0	-1.80047	0	0	-
Atp6v1fnb		-0.770926	0	0.690628	2.44103	0		2.33514	0	0	-0.876821	0	0	-
1700042O10Rik		-0.638163	0	0.518617	2.64523	0		2.33417	0	0	-0.949221	0	0	-
Gm7862		-1.50035	0	0.00051546	-0.0108689	0		2.26228	0	0	0.772807	0	0	-
4930597O21Rik		0.0731612	0	0.492131	1.30557	0		2.26221	0	0	1.0298	0	0	-
Stra8		-0.818101	0		2.15954	0		2.26068	0	0	-0.716962	0	0	-
Gm15241	0.0270606	0.173918	0	1.18034	2.51241	0		2.24306	0	0	-0.0954299	0	0	-
Tmem247		0	0		1.72029	0		2.2323	0	0	0.334405	0	0	-
Hmga1b		0	0	0.0691693	-1.41608	0		2.23088	0	0	3.4694	0	0	-
Lrfn5		-0.344638	0		0.872449	0		2.21481	0	0	0.997722	0	0	-
Ces1c		0.016361	0	0.993316	2.75079	0		2.21343	0	0	-0.520998	0	0	-
Gm14405		-0.466125	0		2.06787	0		2.16897	0	0	-0.365022	0	0	-
Ush1c		-0.0874381	0		1.95789	0		2.15273	0	0	0.107406	0	0	-
Gm5111		-0.13641	0	0.657094	1.87001	0		2.15129	0	0	0.144867	0	0	-
Prg3		0.179205	0	0.659526	2.75266	0		2.14975	0	0	-0.423705	0	0	-
Ttr		-1.19716	0	0.540139	2.24488	0		2.14114	0	0	-1.3009	0	0	-
Krt86		-1.7565	0	0.685002	2.02461	0		2.13789	0	0	-1.64322	0	0	-
Mgat4c	0.324251	-1.55283	0	0.683904	2.44335	0		2.11727	0	0	-1.87892	0	0	-
Nps	0.824899	-1.85718	0	0.65366	1.64663	0		2.10827	0	0	-1.39553	0	0	-
Emilin3		-0.346644	0		1.06268	0		2.10434	0	0	0.695013	0	0	-
Rpl18a-ps1		-1.37897	0	0.37079	1.43316	0		2.09985	0	0	-0.712269	0	0	-
Psmb7-ps2	1.65757	-3.17421	1	0.433391	1.54868	0		2.09553	0	0.107469	-2.62736	0	0	-
Gm12498		-0.342506	0		1.53418	0		2.0949	0	0	0.218221	0	0	-
Gm13063		0	0		1.10485	0		2.09156	0	0	0.809091	0	0	-
Gm8482		0.234572	0		1.97282	0		2.07525	0	0	0.337	0	0	-
Gm16217		0.152129	0		2.58456	0		2.06741	0	0	-0.365024	0	0	-
Lbx1	0.535499	-2.17163	0	0.789729	2.79546	0		2.06418	0	0.0583783	-2.90292	0	0	-
Gm13286		-0.432778	0	0.130453	1.20596	0		2.05931	0	0	0.420567	0	0	-
Banf2os		-0.925792	0	0.0366758	0.240382	0		2.03183	0	0	0.86566	0	0	-
Cyp3a11		0	0		1.92567	0		2.02678	0	0	-0.0764856	0	0	-
Gzme		0.0290051	0		2.13075	0		2.02525	0	0	0	0	0	-
Piwil1		-0.342508	0		1.13063	0		2.00338	0	0	0.530239	0	0	-
Gm14292		0.0285219	0	0.0442297	-0.951967	0		2.00011	0	0	2.9806	0	0	-
Ighv1-47		-0.86318	0	0.269548	1.85076	0		1.99896	0	0	-0.714972	0	0	-
2810407A14Rik		-0.754695	0		1.89764	0		1.99877	0	0	-0.653562	0	0	-
Tgif2-ps2	0.234737	-1.29946	0	0.944056	3.10523	0		1.99379	0	0.00749598	-2.4109	0	0	-
2310081O03Rik		0.840106	0	0.666321	2.04883	0		1.99159	0	0	0.782865	0	0	-
Ms4a3	0.097212	0.83251	0	0.506685	2.53579	0		1.99119	0	0	0.28791	0	0	-
Ccdc192		-1.79954	0	0.670072	2.28522	0		1.98699	0	0.00271703	-2.09778	0	0	-
Defb14		-1.95544	0	0.327109	1.6284	0		1.98309	0	0	-1.60076	0	0	-
Vmo1	1.0051	-2.27591	0	0.916221	2.29178	0		1.97638	0	0.12233	-2.59131	0	0	-
Nt5c1b		0.555938	0		2.59227	0		1.95985	0	0	0	0	0	-
Gm12944		-0.640875	0	0.339325	2.66844	0		1.93466	0	0	-1.37466	0	0	-
Gm10491		0.00386977	0	0.147151	1.49934	0		1.92142	0	0	0.425947	0	0	-
Astl		0.427671	0	0.794615	2.66536	0		1.90919	0	0	-0.328496	0	0	-
Oprl1		-0.782309	0	0.266417	1.0326	0		1.90304	0	0	0.0881365	0	0	-
Gm15472	0.224056	0.975786	0	0.556169	1.55719	0		1.89933	0	0	1.31793	0	0	-
Hao1		-0.397898	0		1.79677	0		1.8979	0	0	-0.296768	0	0	-
Gm13981		-0.0539634	0		2.20455	0		1.89349	0	0	-0.365024	0	0	-
H2bc12		-0.136398	0		2.40808	0		1.89092	0	0	-0.653558	0	0	-
Slfnl1		-1.54682	0	0.0705264	0.334307	0		1.88741	0	0	0.00628947	0	0	-
Igkv9-123		-1.40222	0	0.855954	2.35792	0		1.87702	0	0.00356052	-1.88312	0	0	-
E230015B07Rik		-0.579167	0	0.186323	0.839175	0		1.86414	0	0	0.445795	0	0	-
Gm16229		0.234571	0		2.17494	0		1.86389	0	0	0	0	0	-
Gm8857		0	0		1.75927	0		1.86038	0	0	0	0	0	-
1700023H06Rik		-0.754702	0		0.676363	0		1.8474	0	0	0.416339	0	0	-
Gm15890		0.15213	0		1.56813	0		1.846	0	0	0.429995	0	0	-
4930590J08Rik		-0.548601	0		0.192135	0		1.8442	0	0	1.10347	0	0	-
Gm17103		0.365682	0	0.400798	1.70547	0		1.84208	0	0	0.502295	0	0	-
Gm22107	0.0801187	0.412204	0	0.169009	0.539974	0		1.84103	0	0.04233	1.71326	0	0	-
Trav13-3		0.440667	0		1.94112	0		1.83724	0	0	0.336784	0	0	-
Adamts18		-1.55739	0	0.38396	-0.848916	0		1.83547	0	0	1.12699	0	0	-
Srd5a2		-0.466155	0		1.73153	0		1.83266	0	0	-0.365024	0	0	-
H2ac4		0.525178	0	0.190462	1.63323	0		1.82532	0	0	0.717273	0	0	-
Il22		1.26774	0	1.0675	3.16585	0		1.82163	0	0	0	0	0	-
Gm15516		0.658411	0		2.13815	0		1.81724	0	0	0.337504	0	0	-
Olfr212		-0.735429	0	0.244453	0.978839	0		1.81544	0	0	0.101173	0	0	-
Gm13480		-0.466158	0		1.71161	0		1.81274	0	0	-0.365024	0	0	-
Gm20540		-0.597396	0	1.0019	2.3379	0		1.81076	0	0	-1.12454	0	0	-
Traj23		0.640459	0		2.52502	0		1.80808	0	0	0	0	0	-
Gm2974		0.872375	0	0.280784	2.15848	0		1.79957	0	0	0.513461	0	0	-
Gm17120		0.0284813	0		1.4857	0		1.79454	0	0	0.337317	0	0	-
Lncenc1		0.0231044	0	1.27109	2.62554	0		1.78742	0	0	-0.815022	0	0	-
Gm10015		-0.342484	0		2.09764	0		1.78656	0	0	-0.653557	0	0	-
Cct3-ps1		-0.29584	0	0.187953	1.71967	0		1.7863	0	0	-0.229207	0	0	-
Gm10655		-0.136408	0		1.88999	0		1.78392	0	0	-0.242481	0	0	-
Trav8d-2		-0.260063	0		1.47174	0		1.78051	0	0	0.0486984	0	0	-
Gm7696		-0.0539623	0		1.19174	0		1.76652	0	0	0.520817	0	0	-
Prss2		0.550065	0	0.622237	2.26761	0		1.76583	0	0	0.0482847	0	0	-
Olfr169		-0.260058	0		0.491299	0		1.76054	0	0	1.00919	0	0	-
Gm11212		0.234573	0		2.07061	0		1.75955	0	0	0	0	0	-
Atp6v0c-ps2		0.234965	0		0.223475	0		1.75682	0	0	1.76831	0	0	-
Gm15691		-0.260058	0		1.86086	0		1.7559	0	0	-0.365024	0	0	-
Tac4		-2.13548	0		1.85811	0		1.75315	0	0	-2.24044	0	0	-
a		0.876283	0	0.724441	2.28433	0		1.7468	0	0	0.33875	0	0	-
Jakmip3	0.0153444	0.0849506	0	1.17574	2.15074	0		1.73532	0	0	-0.330469	0	0	-
D6Ertd474e	0.874416	-1.93611	0	0.127364	0.511575	0		1.73457	0	0	-0.71312	0	0	-
Car5a		-2.00879	0	0.0441965	0.342629	0		1.71936	0	0	-0.63206	0	0	-
Gm7855		-1.55296	0		1.40926	0		1.71809	0	0	-1.24413	0	0	-
Fam184b		-0.136408	0	0.209417	1.04105	0		1.70667	0	0	0.529218	0	0	-
Gm13348		-0.260058	0		1.8066	0		1.70164	0	0	-0.365023	0	0	-
Gm15566		-0.935656	0		0.825863	0		1.70131	0	0	-0.0602114	0	0	-
Hist1h2an		-0.604553	0		0.173895	0		1.69846	0	0	0.920013	0	0	-
Gm15276		-0.737519	0	0.644665	1.88061	0		1.69329	0	0	-0.924833	0	0	-
Potegl		0.389002	0		2.42701	0		1.69234	0	0	-0.345668	0	0	-
Gm11954		0.462246	0	0.0552761	0.59593	0		1.69094	0	0	1.55725	0	0	-
Gm11793		-0.444042	0	1.00518	2.59757	0		1.6846	0	0	-1.35702	0	0	-
Gm14009		-0.548599	0		1.78435	0		1.67939	0	0	-0.653562	0	0	-
Gm13559		-0.900637	0		1.57618	0		1.67652	0	0	-0.800296	0	0	-
Gm12511		-0.548604	0		-0.105175	0		1.67426	0	0	1.23083	0	0	-
Gm12000		0.152132	0		2.18521	0		1.66805	0	0	-0.365023	0	0	-
Mup11		0.425206	0		2.28188	0		1.66596	0	0	0	0	0	-
Fkbp6		-0.234507	0		1.37485	0		1.64987	0	0	0.0405089	0	0	-
Pyy		-0.175238	0		2.15058	0		1.64293	0	0	-0.682886	0	0	-
Gm15578		-1.99457	0		-0.482734	0		1.63728	0	0	0.125447	0	0	-
Ccnb2-ps		-1.02753	0		1.19824	0		1.63667	0	0	-0.589096	0	0	-
Fzd9		-0.136406	0		1.74007	0		1.63665	0	0	-0.239826	0	0	-
Gm12144		-1.82972	0	0.0360689	0.163873	0		1.62898	0	0	-0.364619	0	0	-
Gm5581		1.27925	0	0.706515	2.57128	0		1.62677	0	0	0.33474	0	0	-
Fam71f1		-0.324868	0	0.526239	1.91065	0		1.61842	0	0	-0.617095	0	0	-
Mboat4		-0.235084	0	0.846895	2.57098	0		1.61765	0	0	-1.18842	0	0	-
Gm10642		0.21267	0	0.347256	1.21699	0		1.61639	0	0	0.612065	0	0	-
Gm16225		0.656158	0		1.46898	0		1.61542	0	0	0.802598	0	0	-
4930519G04Rik		0.47846	0		1.89843	0		1.60823	0	0	0.188258	0	0	-
Proscos		0.172938	0	0.240601	0.809753	0		1.6068	0	0	0.969988	0	0	-
Gm16106		0.131369	0	0.0649474	0.347015	0		1.6001	0	0	1.38445	0	0	-
Gm5830		-0.432671	0		2.10548	0		1.58832	0	0	-0.949831	0	0	-
Gm13184		0.0753499	0		1.45293	0		1.58012	0	0	0.202549	0	0	-
Gm11764		0.234573	0		1.01184	0		1.57933	0	0	0.802056	0	0	-
Gm11405	0.541985	-1.85186	0	0.582183	1.99656	0		1.57575	0	0.037016	-2.27267	0	0	-
Tmem229b-ps		0	0		1.05978	0		1.57485	0	0	0.337464	0	0	-
Gm9725		0.0284767	0		1.26722	0		1.57321	0	0	0.334471	0	0	-
Gm15494		0.15213	0		1.02309	0		1.5678	0	0	0.696841	0	0	-
Gm4609		-1.90107	0	0.099936	1.19396	0		1.56448	0	0	-1.53055	0	0	-
Gm5455		-1.3603	0		0.987053	0		1.55713	0	0	-0.790222	0	0	-
F830045P16Rik		0.328156	0		1.83532	0		1.55554	0	0	0.0483758	0	0	-
Fbxw13		-0.293009	0	0.336153	1.26935	0		1.55121	0	0	-0.0111437	0	0	-
Gm6166		-1.08525	0	0.00877343	0.119297	0		1.54896	0	0	0.344416	0	0	-
Gm23037		-1.21966	0	0.0587059	0.291742	0		1.54588	0	0	0.0344803	0	0	-
Gm13203		-0.0204679	0	1.05367	2.46315	0		1.54499	0	0	-0.938624	0	0	-
Slc22a29		-1.92881	0		1.43866	0		1.53978	0	0	-1.82769	0	0	-
Srrm3os	0.752762	-2.04362	0	0.290249	1.15066	0		1.5374	0	0	-1.65688	0	0	-
Gm8587		0.0284755	0		0.854357	0		1.53645	0	0	0.710567	0	0	-
Mcpt2		-0.684904	0	0.515154	1.60078	0		1.53478	0	0	-0.750904	0	0	-
Gm13564		-0.260061	0		1.2251	0		1.53394	0	0	0.048779	0	0	-
Gm12090		-0.428573	0		0.216616	0		1.53172	0	0	0.886526	0	0	-
Rpl27a-ps1		0.0777112	0	0.0944509	0.61149	0		1.53019	0	0	0.996409	0	0	-
Trav3-1		0.440669	0		1.25716	0		1.52801	0	0	0.711518	0	0	-
Efcab8		-0.548604	0		1.2164	0		1.525	0	0	-0.240001	0	0	-
H4c11	0.0582984	0.786361	0	0.0415715	0.520721	0		1.52272	0	0	1.78836	0	0	-
Gm5934		-0.26006	0		1.21279	0		1.52156	0	0	0.0487155	0	0	-
Htr6	0.199655	0.819621	0	0.758652	1.73126	0		1.52102	0	0	0.609383	0	0	-
Gm24557		-0.136407	0		1.16997	0		1.52054	0	0	0.214158	0	0	-
1300017J02Rik	0.544196	-1.619	0	0.0379586	-0.193317	0		1.51962	0	0	0.0939344	0	0	-
1810065E05Rik		1.25766	0	1.00714	2.43615	0		1.51498	0	0	0.33649	0	0	-
Gm24727		0.547116	0		2.42312	0		1.51098	0	0	-0.365023	0	0	-
D030055H07Rik		0.23901	0	0.0672664	0.403605	0		1.51073	0	0	1.34614	0	0	-
Hist1h2bp		0.50631	0	0.141926	1.31324	0		1.50155	0	0	0.694618	0	0	-
Serpina3e-ps		-0.13641	0		1.59696	0		1.493	0	0	-0.240371	0	0	-
Smc2os		-0.639118	0		1.79472	0		1.48366	0	0	-0.950178	0	0	-
Gm5468		0.0284747	0		1.17352	0		1.47955	0	0	0.33451	0	0	-
Slc5a10		-0.863133	0		1.59128	0		1.47666	0	0	-0.977754	0	0	-
Sprr2g		0.259636	0	0.34436	1.9759	0		1.47628	0	0	-0.239983	0	0	-
Gm6808	0.0766446	-0.535297	0	0.0959918	0.559469	0		1.47593	0	0	0.381168	0	0	-
Gm10639	0.318475	-1.27989	0	0.00140554	-0.00820303	0		1.47572	0	0	0.204038	0	0	-
Sprr2h		0.00080239	0	0.54823	2.4248	0		1.47537	0	0	-0.948622	0	0	-
Gm7785	0.037822	-0.29645	0	0.219024	1.1167	0		1.47327	0	0	0.0601203	0	0	-
B4galnt2		1.47761	0	0.85901	2.61093	0		1.47008	0	0	0.336758	0	0	-
Gm15002		-0.0539551	0		1.36621	0		1.46909	0	0	0.0489179	0	0	-
Ugt2b34	0.278145	-1.03523	0	0.00909508	-0.0420596	0		1.46734	0	0	0.474164	0	0	-
Gm10874		0.0284756	0		1.57128	0		1.46631	0	0	0	0	0	-
Gm25878		0.103257	0	0.0344563	0.18857	0		1.45224	0	0	1.36693	0	0	-
1700034E13Rik		-0.511706	0		1.43759	0		1.45124	0	0	-0.498052	0	0	-
Gm12692		-1.69365	0		-0.132888	0		1.45044	0	0	-0.110327	0	0	-
Gm5250		0.599124	0		2.12326	0		1.44765	0	0	0	0	0	-
Prss32		0.944867	0	0.697554	1.80383	0		1.44651	0	0	0.587543	0	0	-
Gm12161		0.294837	0	0.107355	0.691966	0		1.44553	0	0	1.0484	0	0	-
Gm13231		-2.74665	0	0.105345	-1.09982	0		1.44509	0	0	-0.201738	0	0	-
Vmn2r18		0.064237	0		2.16163	0		1.44383	0	0	-0.653563	0	0	-
2410017I17Rik		-1.43738	0	0.196156	0.773122	0		1.44179	0	0	-0.768711	0	0	-
Gm14461	0.0114142	-0.0682709	0	0.353502	1.00459	0		1.43985	0	0	0.366989	0	0	-
Gm8770		-0.815575	0	0.242478	0.921729	0		1.43307	0	0	-0.304238	0	0	-
Rps19-ps11		0.554952	0	0.572557	1.54301	0		1.42578	0	0	0.437725	0	0	-
Gm13328		-0.342495	0		-0.0377213	0		1.42159	0	0	1.11681	0	0	-
Gm13310		0.0795819	0		1.19265	0		1.4181	0	0	0.305035	0	0	-
Adgrf1		-0.136409	0		1.52131	0		1.41765	0	0	-0.240068	0	0	-
Gm7168		-0.617687	0		-0.199761	0		1.41703	0	0	0.999102	0	0	-
5730435O14Rik		-0.131073	0		1.94373	0		1.41657	0	0	-0.658232	0	0	-
Gm16056		-0.844485	0		1.09879	0		1.40748	0	0	-0.535795	0	0	-
Gm4613		-1.05215	0		1.3041	0		1.40521	0	0	-0.951049	0	0	-
Il1rapl2		-0.79861	0		-0.417311	0		1.40407	0	0	1.02277	0	0	-
Tpsab1		-0.867289	0		1.75643	0		1.40056	0	0	-1.22316	0	0	-
Gm8849		-0.342503	0		0.0491428	0		1.39649	0	0	1.00484	0	0	-
Gm8814		0.00107889	0	0.0595001	0.284219	0		1.39279	0	0	1.10965	0	0	-
Lrrc30		0.450744	0	0.405324	2.78673	0		1.38602	0	0	-0.949963	0	0	-
Gm14929	0.881428	-2.54495	0	0.232849	-1.02238	0		1.38427	0	0	-0.1383	0	0	-
Siah3		-0.754696	0		-0.103848	0		1.38397	0	0	0.733119	0	0	-
Shoc1		-0.00144663	0		1.45154	0		1.37651	0	0	0	0	0	-
Gm13288		-0.0539656	0		1.68569	0		1.37464	0	0	-0.365023	0	0	-
Gm15707		0.0284764	0		1.06579	0		1.37462	0	0	0.337316	0	0	-
Gm9432	0.0221477	0.203897	0	0.337301	1.70257	0		1.37252	0	0	-0.126159	0	0	-
Olfr561		-0.752827	0		0.704465	0		1.37248	0	0	-0.0848117	0	0	-
Speer4a		-0.754694	0		0.384554	0		1.37177	0	0	0.232526	0	0	-
Gm12974		0.152129	0		1.46942	0		1.36577	0	0	0.0484777	0	0	-
Gm12841		-0.548602	0		1.05599	0		1.3646	0	0	-0.239996	0	0	-
Olfr18		-0.0539681	0		1.26314	0		1.36318	0	0	0.0460691	0	0	-
Gm16159		0.169934	0	0.426456	1.22392	0		1.36098	0	0	0.306991	0	0	-
Gm14113		-0.217218	0	0.0940993	0.531224	0		1.36029	0	0	0.611852	0	0	-
1700020A23Rik		1.06484	0		2.49961	0		1.35828	0	0	0	0	0	-
Gm364		-0.0539668	0		1.66855	0		1.3575	0	0	-0.365024	0	0	-
Ankdd1a		0.234572	0		1.66815	0		1.35709	0	0	0	0	0	-
Gm18859		-1.42737	0	0.00873489	-0.0460785	0		1.35624	0	0	-0.0250557	0	0	-
Gm13182		-1.02055	0		0.351919	0		1.35529	0	0	-0.0171766	0	0	-
Zswim2		-0.583285	0	0.209442	0.71892	0		1.35511	0	0	0.0529066	0	0	-
Tcea1-ps1		-1.97913	0		-1.31756	0		1.35191	0	0	0.690329	0	0	-
Gm20501		0.0284769	0		1.04292	0		1.35169	0	0	0.337246	0	0	-
Gm6877		0.0284938	0		1.45549	0		1.35051	0	0	0	0	0	-
Gm10722		0.0284938	0		1.45549	0		1.35051	0	0	0	0	0	-
Gm7936	0.51204	-1.47792	0	0.471793	1.44852	0		1.34767	0	0	-1.57877	0	0	-
A430072P03Rik		0.455246	0	0.533361	1.99654	0		1.34483	0	0	-0.196458	0	0	-
Snord60		-2.01397	0	0.283839	2.04483	0		1.34446	0	0	-2.71434	0	0	-
Timm8a2		-0.217546	0	0.0265452	0.148743	0		1.33899	0	0	0.972704	0	0	-
Acot12	0.261924	-0.94654	0	0.0722951	-0.288337	0		1.33844	0	0	0.680239	0	0	-
Gm15640		0.028478	0		1.43992	0		1.33495	0	0	0	0	0	-
Gm13311		-0.165251	0	0.730555	1.84994	0		1.33306	0	0	-0.682131	0	0	-
C130073F10Rik		0.23457	0		0.907749	0		1.32736	0	0	0.654183	0	0	-
Gm10563		-2.75606	0	0.187107	1.42814	0		1.3265	0	0	-2.85771	0	0	-
Gm12891		-0.693446	0		0.763764	0		1.32638	0	0	-0.130832	0	0	-
Klk1b9		-0.0539681	0		1.63642	0		1.32536	0	0	-0.365024	0	0	-
Atp12a	0.0978809	-0.482276	0	0.628815	1.71398	0		1.32426	0	0	-0.871997	0	0	-
Gm10356		1.28556	0	0.173899	2.68468	0		1.32264	0	0	0	0	0	-
Gm5218		-1.36265	0		-1.0438	0		1.32166	0	0	1.00281	0	0	-
Gm13544	0.0314021	-0.180785	0	0.507358	1.42059	0		1.31682	0	0	-0.284556	0	0	-
A830005F24Rik		0.405757	0	0.496376	1.55919	0		1.31635	0	0	0.162921	0	0	-
Tcl1b2		-0.487796	0		1.21517	0		1.31629	0	0	-0.38667	0	0	-
Gm4950		-0.668399	0	0.114462	1.1291	0		1.31607	0	0	-0.481427	0	0	-
Tomt		-0.315795	0	0.291536	1.23197	0		1.30845	0	0	-0.239314	0	0	-
Gm15610		-0.612051	0	0.412877	1.82807	0		1.30346	0	0	-1.13666	0	0	-
H2-M9		-0.226862	0		2.01536	0		1.30078	0	0	-0.941439	0	0	-
Gm6564		0.657225	0		2.03411	0		1.3004	0	0	0	0	0	-
Gm15852		0.839237	0		1.80127	0		1.29877	0	0	0.336739	0	0	-
Khdc1a	0.0698699	0.372514	0	0.41735	1.23473	0		1.29866	0	0	0.43644	0	0	-
Otor		-0.678936	0		1.4021	0		1.29847	0	0	-0.78257	0	0	-
Gm5215		-1.2947	0	0.340743	1.27186	0		1.29789	0	0	-1.26867	0	0	-
Gm13707	0.623351	-1.46272	0	0.516236	-1.04301	0		1.29387	0	0	0.874163	0	0	-
Plac1		-0.881932	0		-0.73543	0		1.29249	0	0	1.14599	0	0	-
Tac1	0.243143	1.11759	0	0.736676	2.1661	0		1.29043	0	0	0.241916	0	0	-
St8sia5	0.164123	-0.778626	0	0.0342606	-0.171935	0		1.28893	0	0	0.682236	0	0	-
Pramel7		-0.384835	0		0.820285	0		1.28776	0	0	0.0826438	0	0	-
Gipr		0.910114	0	0.00153019	0.0110175	0		1.28658	0	0.00805584	2.18567	0	0	-
Prlh		0.963719	0		1.91199	0		1.28503	0	0	0.336754	0	0	-
Gm12123		-1.536	0		0.969951	0		1.27873	0	0	-1.22722	0	0	-
Olfr697		0.028485	0		1.38234	0		1.27737	0	0	0	0	0	-
Fam24b		-0.977454	0		1.14536	0		1.27481	0	0	-0.848011	0	0	-
Gm16150		0.191019	0		0.759647	0		1.27466	0	0	0.706037	0	0	-
Gm15657		0.415847	0		1.9809	0		1.27429	0	0	-0.290756	0	0	-
Gm22043		0.351963	0		1.1937	0		1.27043	0	0	0.428692	0	0	-
Speer4f2		-0.136409	0		1.78607	0		1.26891	0	0	-0.653562	0	0	-
Gm13030		0.352699	0		0.204444	0		1.26879	0	0	1.41704	0	0	-
Gm19840		-0.626153	0		0.256456	0		1.26547	0	0	0.382865	0	0	-
G6pc2		-0.518843	0	0.0143834	-0.0835861	0		1.26297	0	0	0.827713	0	0	-
Gm12266		0.365819	0		1.57838	0		1.26087	0	0	0.0483038	0	0	-
Adap2os		0.028481	0		1.36391	0		1.25894	0	0	0	0	0	-
Ces2d-ps		-0.8188	0	0.196975	0.979832	0		1.25647	0	0	-0.542158	0	0	-
Gm11795		-0.432378	0		0.890164	0		1.25415	0	0	-0.0683917	0	0	-
A830012C17Rik		-0.625919	0		1.15138	0		1.2537	0	0	-0.523594	0	0	-
Oca2		0.618458	0	0.285442	1.49546	0		1.25194	0	0	0.374935	0	0	-
Gm17115	0.259314	-0.880212	0	0.26843	0.843009	0		1.24886	0	0	-0.474359	0	0	-
Gm13656		0.234573	0		1.55812	0		1.24706	0	0	0	0	0	-
Fam169a		-1.39783	0	0.426598	1.23998	0		1.24628	0	0	-1.39153	0	0	-
Grpr	0.675414	1.81889	0	0.773263	1.85996	0		1.24239	0	0	1.20132	0	0	-
1700125H20Rik		-0.0417239	0		0.765746	0		1.23617	0	0	0.428697	0	0	-
Gm15690	0.622998	-1.62499	0	0.00945244	0.0457668	0		1.23611	0	0	-0.434649	0	0	-
Gm16751		-1.73349	0	0.0438709	0.24007	0		1.23487	0	0	-0.738686	0	0	-
4933427D06Rik		-0.900569	0		0.06178	0		1.23399	0	0	0.271637	0	0	-
Jph3		-0.816473	0		0.972829	0		1.23269	0	0	-0.556613	0	0	-
Gm5582		0	0		1.12975	0		1.23086	0	0	0	0	0	-
Mup21		0	0		1.12975	0		1.23086	0	0	0	0	0	-
Ugt1a9		0	0		1.12975	0		1.23086	0	0	0	0	0	-
Gm13140		0	0		0.715767	0		1.23086	0	0	0.337499	0	0	-
Gm14749		0	0		0.715701	0		1.23079	0	0	0.337496	0	0	-
Snrp1c-ps2		0	0		1.1291	0		1.23022	0	0	0	0	0	-
Gm14886		-0.136406	0		-0.564083	0		1.22864	0	0	1.65631	0	0	-
Xkr9		-0.46615	0		1.12514	0		1.22626	0	0	-0.365023	0	0	-
Gm3555		0.028485	0		1.33074	0		1.22577	0	0	0	0	0	-
Wfdc15b		-0.537016	0		1.34242	0		1.22566	0	0	-0.653773	0	0	-
Vwa5b2		-1.97691	0	0.119227	0.574113	0		1.22372	0	0	-1.3273	0	0	-
Gm7308		-1.50044	0		0.164269	0		1.22295	0	0	-0.441756	0	0	-
1700030C14Rik		-0.466154	0		0.704518	0		1.21945	0	0	0.0487782	0	0	-
Akirin1-ps		0.0284787	0		0.912421	0		1.21837	0	0	0.334432	0	0	-
Snora31		-0.340625	0		1.72129	0		1.21742	0	0	-0.844491	0	0	-
Gm11773		-0.754685	0		0.70133	0		1.21637	0	0	-0.239649	0	0	-
Gm14002		-0.466149	0		1.11268	0		1.21381	0	0	-0.365023	0	0	-
Hmgb1l		-0.260061	0		0.432005	0		1.2125	0	0	0.520432	0	0	-
Slc22a30		0.387811	0	0.193987	-0.729839	0		1.21168	0	0.086991	2.32933	0	0	-
Gm15198		-0.830662	0		1.31625	0		1.21129	0	0	-0.935625	0	0	-
Gjd3		0.807391	0		2.09508	0		1.21121	0	0	0	0	0	-
Gm25248		-0.46614	0		1.10959	0		1.21071	0	0	-0.365022	0	0	-
Rpl12-ps2		-1.33468	0		0.69288	0		1.20765	0	0	-0.819914	0	0	-
Gm6887		-1.05126	0		-0.543306	0		1.20654	0	0	0.698587	0	0	-
Gm15602		-0.342503	0		1.51284	0		1.20179	0	0	-0.653561	0	0	-
Gm15534		0.503655	0		0.974587	0		1.20128	0	0	0.730344	0	0	-
Trbv13-3	0.043879	0.223051	0	0.8817	1.86588	0		1.197	0	0	-0.445827	0	0	-
1700012C08Rik		0.440671	0		1.71231	0		1.19515	0	0	0	0	0	-
Gm6257		0.654459	0		0.741942	0		1.19274	0	0	1.10525	0	0	-
Platr16		0.586952	0	0.732428	2.20388	0		1.19245	0	0	-0.424485	0	0	-
Gm13684		-1.00353	0		1.50346	0		1.1924	0	0	-1.31459	0	0	-
Gm13771		-0.466154	0		1.08886	0		1.18999	0	0	-0.365023	0	0	-
Amd-ps4		0	0		0.674139	0		1.18925	0	0	0.337556	0	0	-
Serpine3		0.951079	0	0.718698	2.09006	0		1.187	0	0	0.0480177	0	0	-
Ccdc154		-0.167332	0	0.629208	1.72338	0		1.18621	0	0	-0.704502	0	0	-
Gm12065		0.871552	0		1.26296	0		1.18549	0	0	0.794078	0	0	-
Trav13-5		-0.606407	0		0.92959	0		1.1851	0	0	-0.350895	0	0	-
Gm10086		-1.98341	0		1.07264	0		1.18184	0	0	-1.8742	0	0	-
Gm12586	0.134492	0.734553	0	0.206489	0.883392	0		1.17891	0	0	1.03008	0	0	-
Gm26141		-0.831377	0		0.405647	0		1.17829	0	0	-0.0587366	0	0	-
Gm5590		-0.638403	0		0.607981	0		1.17751	0	0	-0.0688719	0	0	-
Gm10812	0.20494	-0.759989	0	0.557989	1.47416	0		1.17581	0	0	-1.05834	0	0	-
9230109A22Rik		0.655223	0		1.90597	0		1.17426	0	0	0	0	0	-
4930431F12Rik		0.0284819	0		0.864705	0		1.17365	0	0	0.337424	0	0	-
Gm11524		-0.536723	0		1.47735	0		1.17348	0	0	-0.840591	0	0	-
Abhd16b		0.234571	0		0.604049	0		1.17343	0	0	0.803956	0	0	-
Gm9027		-1.70786	0	0.0497996	0.744616	0		1.17222	0	0	-1.28025	0	0	-
Gm12221		0.352972	0	0.0699203	-0.357228	0		1.16899	0	0.0108567	1.87919	0	0	-
Gm15361		-0.543718	0	0.182914	1.00085	0		1.16562	0	0	-0.378941	0	0	-
Gm15626		0.368382	0		1.01484	0		1.16502	0	0	0.518557	0	0	-
Vdac3-ps1		0.0284924	0		-0.319086	0		1.16249	0	0	1.51007	0	0	-
D11Bhm181e		-0.260059	0		1.26728	0		1.16232	0	0	-0.365024	0	0	-
Scrt2		0.15213	0		-0.318351	0		1.16203	0	0	1.63251	0	0	-
9430073C21Rik		-0.798207	0		1.26338	0		1.15995	0	0	-0.901627	0	0	-
Mrto4-ps2		-0.722342	0		1.08887	0		1.15828	0	0	-0.652934	0	0	-
Gm9103	0.00525851	0.0407989	0	0.0786206	0.388097	0		1.15813	0	0	0.810831	0	0	-
Gm8659		0.0284783	0		1.26164	0		1.15668	0	0	0	0	0	-
ccdc198		-0.0727505	0		1.41144	0		1.15546	0	0	-0.328729	0	0	-
Ppp1r18os		0.202217	0	0.225959	0.821213	0		1.15534	0	0	0.536343	0	0	-
Gm5847		-0.362929	0	0.375648	1.91666	0		1.15444	0	0	-1.12515	0	0	-
Plaat5		-0.259635	0	0.233757	0.954558	0		1.15424	0	0	-0.0599503	0	0	-
B4galnt3		-0.374444	0		0.587492	0		1.15324	0	0	0.191304	0	0	-
Gm12259		0.02848	0		0.368662	0		1.15172	0	0	0.811543	0	0	-
Tgm7	0.690466	-1.65667	0	0.0250203	-0.114323	0		1.14714	0	0	-0.395208	0	0	-
Gm20429	0.0675126	0.307419	0	0.150308	0.439173	0		1.14535	0	0	1.01359	0	0	-
Gm17171		0.15213	0		1.25001	0		1.14389	0	0	0.0460157	0	0	-
Runx2os2		-0.481376	0		0.786787	0		1.14126	0	0	-0.126899	0	0	-
Gm14747		-0.831579	0		0.453551	0		1.13856	0	0	-0.146574	0	0	-
Gm7502		0.0693792	0	0.718942	2.04428	0		1.1385	0	0	-0.836405	0	0	-
Mrgprg	0.259314	-1.21904	0	0.153629	-0.736116	0		1.13756	0	0	0.654634	0	0	-
Gm15236		-0.494912	0		1.44255	0		1.13732	0	0	-0.800148	0	0	-
AI427809	0.0133039	0.0711888	0	1.27153	2.25272	0		1.13455	0	0	-1.04699	0	0	-
Gm22662		-0.858811	0	0.654179	2.10277	0		1.13356	0	0	-1.82802	0	0	-
Htr1d		0.44847	0		1.55413	0		1.13244	0	0	0.0267797	0	0	-
Gm6583		-1.28598	0		1.23764	0		1.13179	0	0	-1.39183	0	0	-
Gm15934		-0.751098	0		0.794197	0		1.13094	0	0	-0.414351	0	0	-
Fgf21		0.464063	0	0.492081	1.83231	0		1.12789	0	0	-0.240363	0	0	-
Fate1		-0.934723	0	0.147379	0.738154	0		1.12674	0	0	-0.546133	0	0	-
Il17b	0.0824494	0.432499	0	0.15237	0.574831	0		1.12471	0	0	0.98238	0	0	-
Gm15831		0.339635	0		1.41492	0		1.12359	0	0	0.0483043	0	0	-
Gm16233		-0.481174	0		1.44101	0		1.12243	0	0	-0.79976	0	0	-
Lao1		0.181352	0		0.197322	0		1.11876	0	0	1.10279	0	0	-
Dmp1		0.367967	0		1.0619	0		1.11677	0	0	0.422841	0	0	-
Fhl5		0.894304	0	0.142549	0.646074	0		1.11186	0	0	1.36009	0	0	-
Baat		0.38943	0	0.0751601	0.505171	0		1.11002	0	0	0.994275	0	0	-
Clgn	0.159668	-0.650602	0	0.310298	1.00412	0		1.10595	0	0	-0.548766	0	0	-
Igkv4-86	0.123625	0.731655	0	0.237561	1.07426	0		1.10464	0	0	0.762029	0	0	-
Gm22642		-1.97101	0	0.0622059	-0.386216	0		1.10086	0	0	-0.483942	0	0	-
Gm12005		0.336572	0		0.444514	0		1.09976	0	0	0.99182	0	0	-
H1f1	0.0491509	-0.317692	0	0.816718	2.36827	0		1.09304	0	0	-1.59292	0	0	-
Krtap3-2		-0.352876	0		2.00382	0		1.09082	0	0	-1.26588	0	0	-
Hist1h2al		-1.12672	0	0.0556135	0.668786	0		1.09069	0	0	-0.704821	0	0	-
Gm14249		1.74828	0	0.937703	2.91316	0		1.0884	0	0	0	0	0	-
Gm13351		-0.987805	0		0.219104	0		1.08814	0	0	-0.118768	0	0	-
Fibcd1		0.265983	0		0.434552	0		1.08327	0	0	0.914698	0	0	-
Gm13875		-2.24341	0	0.370348	1.38525	0		1.08018	0	0.106902	-2.54848	0	0	-
Gm13610		0.534048	0	0.137865	0.616117	0		1.07893	0	0	0.996859	0	0	-
Gm17088		0.0512413	0		1.04553	0		1.07866	0	0	0.0843663	0	0	-
Gm22859	0.0510795	0.346708	0	0.0439541	-0.239648	0		1.07368	0	0	1.66003	0	0	-
Slco1b2		0.191023	0		0.499589	0		1.06875	0	0	0.760188	0	0	-
Lrrtm2		0.616647	0	1.28261	2.62094	0		1.06533	0	0	-0.938961	0	0	-
Gm12038	0.0461174	-0.264482	0	0.331174	1.13818	0		1.06448	0	0	-0.338181	0	0	-
Gm5535		1.02928	0	0.622227	2.0757	0		1.06132	0	0	0.0148981	0	0	-
Gm9985		-0.220353	0		0.329652	0		1.06105	0	0	0.511041	0	0	-
Olfr460		0.152131	0		1.16634	0		1.06018	0	0	0.0459694	0	0	-
Sycp3		-0.429143	0		1.13684	0		1.05995	0	0	-0.50604	0	0	-
Gm12188		-0.639047	0		1.36779	0		1.05673	0	0	-0.950105	0	0	-
Kcns1		-0.136409	0		0.70058	0		1.05378	0	0	0.21679	0	0	-
Gsdma3		-1.73769	0		0.0413996	0		1.05167	0	0	-0.727417	0	0	-
Gm13567		1.23228	0		2.35905	0		1.05029	0	0	0	0	0	-
Tcp11x2		0.464804	0	0.511363	1.75509	0		1.04981	0	0	-0.240477	0	0	-
Ceacam18		0.234573	0		1.36085	0		1.04979	0	0	0	0	0	-
Tmprss3	0.306661	1.07493	0	0.408291	1.12798	0		1.0493	0	0	0.996242	0	0	-
Gm8444		-2.26469	0	0.52001	1.77674	0		1.04763	0	0.148002	-2.99381	0	0	-
Gm12200	0.147994	-0.613624	0	0.357548	1.11955	0		1.04756	0	0	-0.685613	0	0	-
Igsf21	0.122081	0.636654	0	0.0595001	-0.274653	0		1.04679	0	0.04233	1.9581	0	0	-
Spata32		0.870373	0		1.58227	0		1.04668	0	0	0.334785	0	0	-
Igkv18-36		0.234578	0		0.940531	0		1.04333	0	0	0.337376	0	0	-
Gm829		0.0066081	0		1.12447	0		1.04137	0	0	0	0	0	-
Vmn2r1	0.250946	1.07258	0	0.462367	1.49133	0		1.03986	0	0	0.62111	0	0	-
Gm7108		-1.26225	0		1.55156	0		1.03441	0	0	-1.77941	0	0	-
Gm16015		0.213422	0	0.130253	0.628113	0		1.03354	0	0	0.618847	0	0	-
Gm14101		0.0889553	0	0.0514801	0.340714	0		1.03174	0	0	0.779986	0	0	-
Gm13142		0.234585	0		1.34203	0		1.03096	0	0	0	0	0	-
Vgf	0.530048	1.73974	0	1.17667	2.72136	0		1.02963	0	0	0.0480028	0	0	-
Gm16098	0.295954	1.0137	0	1.09453	2.14222	0		1.02752	0	0	-0.100998	0	0	-
Gm15423		-0.136408	0		1.13086	0		1.02738	0	0	-0.23989	0	0	-
Smok3c		0	0		0.942239	0		1.02621	0	0	0	0	0	-
Gm11497		-1.23298	0		1.7539	0		1.02571	0	0.0234497	-1.96117	0	0	-
Gm16195		-3.10368	0	0.0119734	0.184008	0		1.02274	0	0	-2.26495	0	0	-
Gm2888		-0.548591	0		0.713033	0		1.02192	0	0	-0.239707	0	0	-
Slc32a1		0.147656	0		1.55878	0		1.0214	0	0	-0.389725	0	0	-
Gm15558		-0.260059	0		1.12586	0		1.0209	0	0	-0.365024	0	0	-
Snord4a		-0.466154	0		0.505878	0		1.02088	0	0	0.0488431	0	0	-
Gm26224		-0.754691	0		0.505878	0		1.02087	0	0	-0.239695	0	0	-
Gm16224		0	0		0.0314882	0		1.02087	0	0	0.81177	0	0	-
Gm13815		-0.754684	0		0.505824	0		1.02087	0	0	-0.23964	0	0	-
Gm15835		0	0		-0.464526	0		1.02087	0	0	1.30778	0	0	-
Gm10160		-0.754683	0		0.919744	0		1.02087	0	0	-0.653561	0	0	-
Gm15220		-0.754677	0		0.919742	0		1.02086	0	0	-0.653559	0	0	-
Gm8258		-0.46614	0		0.919742	0		1.02086	0	0	-0.365022	0	0	-
Olfr1394		0	0		0.919742	0		1.02086	0	0	0	0	0	-
Actl7b		0	0		0.505774	0		1.02086	0	0	0.337483	0	0	-
Gm22208		-0.466138	0		0.919742	0		1.02086	0	0	-0.365022	0	0	-
Gm13148		0	0		0.919741	0		1.02086	0	0	0	0	0	-
Ms4a20		0	0		0.919741	0		1.02086	0	0	0	0	0	-
Rbpj-ps3		0	0		0.919741	0		1.02086	0	0	0	0	0	-
Tmem190		0	0		0.919741	0		1.02086	0	0	0	0	0	-
Gm20405		-0.466133	0		0.919741	0		1.02085	0	0	-0.365022	0	0	-
Gm23632		0	0		0.505757	0		1.02085	0	0	0.337498	0	0	-
Slc6a11		0	0		0.505778	0		1.02085	0	0	0.337478	0	0	-
Krtap12-1		-1.05213	0		0.505762	0		1.02085	0	0	-0.537046	0	0	-
Gm11703		-0.466126	0		-0.407591	0		1.02085	0	0	0.962311	0	0	-
Gm11605		-2.24947	0	0.219009	-1.43881	0		1.01925	0	0	0.208593	0	0	-
Gm15374		-1.07953	0	0.0255365	0.166906	0		1.01869	0	0	-0.227749	0	0	-
Gm17019		-0.506675	0	0.376123	2.24939	0		1.01823	0	0	-1.73784	0	0	-
Oosp2		-0.254997	0		1.10854	0		1.01623	0	0	-0.347305	0	0	-
Elfn2		0.585215	0	0.753251	2.12382	0		1.01336	0	0	-0.525241	0	0	-
Rps27-ps1		-1.27179	0		0.70446	0		1.01329	0	0	-0.962957	0	0	-
Gm16575		1.46432	0	0.970096	2.84234	0		1.013	0	0	-0.365024	0	0	-
Btnl4		0.622918	0		1.71108	0		1.01167	0	0	0	0	0	-
Mrpl27-ps	0.173269	-0.90166	0	0.0476937	0.284647	0		1.0096	0	0	-0.176703	0	0	-
Prdm14		0.152129	0		1.11311	0		1.00945	0	0	0.0484661	0	0	-
Apoc4		0.0284828	0		-1.16393	0		1.00883	0	0	2.20125	0	0	-
Hormad1		-0.266643	0		1.13025	0		1.00881	0	0	-0.388079	0	0	-
Gm17641		-0.260062	0		-0.255408	0		1.00851	0	0	1.00386	0	0	-
Cyp3a57		-0.850753	0		0.0718058	0		1.00762	0	0	0.0850575	0	0	-
Lexm		-0.0829158	0	0.287615	1.46261	0		1.00712	0	0	-0.538405	0	0	-
Foxb1		0.262772	0	0.0701967	-0.385128	0		1.0063	0	0	1.6542	0	0	-
Rps11-ps3		-0.614726	0	0.305025	1.10957	0		1.00495	0	0	-0.719342	0	0	-
Gm25184		-1.6931	0	0.377577	1.73571	0		1.00471	0	0.016124	-2.4241	0	0	-
Gm6990		-1.13114	0		1.10869	0		1.00373	0	0	-1.2361	0	0	-
Gm15122		-0.843683	0		-0.67151	0		1.00236	0	0	0.830188	0	0	-
D130058E05Rik		-0.0539675	0		1.31292	0		1.00186	0	0	-0.365024	0	0	-
Gm16200		-0.559771	0	0.0495991	-0.284214	0		1.00119	0	0	0.725632	0	0	-
Sun3		-1.15021	0		0.120583	0		1.00033	0	0	-0.270467	0	0	-
Gm25612		0.0284821	0		0.689936	0		0.998887	0	0	0.337434	0	0	-
Gm15774		-1.70836	0		-0.663261	0		0.998053	0	0	-0.0470496	0	0	-
Gm13365		0.234571	0		1.30864	0		0.997588	0	0	0	0	0	-
Gm25443		-2.19561	0		0.893516	0		0.996259	0	0	-2.09286	0	0	-
Gm15389		0.15213	0		0.642126	0		0.996001	0	0	0.506005	0	0	-
Gm16425	0.161915	0.719315	0	0.0797168	0.326777	0		0.995968	0	0	1.3885	0	0	-
4930558K02Rik		0.154585	0		0.444597	0		0.995146	0	0	0.705135	0	0	-
Snord42a		-1.37569	0		-0.504849	0		0.993874	0	0	0.123033	0	0	-
Gm11701		0.467122	0		0.946845	0		0.993507	0	0	0.513785	0	0	-
Gm13665		0.152709	0		1.51246	0		0.993374	0	0	-0.366376	0	0	-
Gm16147	0.0864733	0.495031	0	0.0534278	0.268848	0		0.992851	0	0	1.21903	0	0	-
Serpina3b		-0.430081	0		1.09652	0		0.992568	0	0	-0.534031	0	0	-
Fscn3		0.543012	0		0.783158	0		0.989609	0	0	0.749463	0	0	-
Rps10-ps4		-0.26006	0		1.09258	0		0.987612	0	0	-0.365023	0	0	-
Trgv5		-0.260064	0		-0.0892204	0		0.98535	0	0	0.814507	0	0	-
Snord35a		-0.475578	0		0.900695	0		0.981467	0	0	-0.394806	0	0	-
Gm11415		-0.260055	0		1.08639	0		0.981425	0	0	-0.365022	0	0	-
Gm15104		-0.160146	0	0.427778	1.48028	0		0.981422	0	0	-0.659004	0	0	-
Dazl	0.148388	-0.666759	0	0.0262407	-0.125778	0		0.981105	0	0	0.440124	0	0	-
Gpbar1		0.15213	0		1.4982	0		0.981048	0	0	-0.365024	0	0	-
Gm12870		-1.3866	0	0.209464	-1.28976	0		0.981007	0	0	0.884169	0	0	-
Pdzk1		0.312603	0	0.114589	0.426056	0		0.979725	0	0	0.866272	0	0	-
Mmrn1		-1.43052	0	0.0530188	-0.39502	0		0.979019	0	0	-0.0564814	0	0	-
Egr4		-0.505176	0		1.29857	0		0.978665	0	0	-0.825083	0	0	-
Gm14221		-0.342504	0		0.406074	0		0.978381	0	0	0.229803	0	0	-
B630019A10Rik		-1.38211	0		0.952827	0		0.977612	0	0	-1.35733	0	0	-
Gm14343	0.104156	-0.561161	0	0.190859	-0.748578	0		0.977573	0	0	1.16499	0	0	-
Lcn12		-0.784883	0	0.0793449	0.41523	0		0.977081	0	0	-0.223033	0	0	-
4930579C12Rik		1.09379	0		1.27589	0		0.974018	0	0	0.791918	0	0	-
1700030C12Rik		-0.408202	0		0.871938	0		0.973057	0	0	-0.307083	0	0	-
Gm5528		-0.840092	0		1.70439	0		0.972869	0	0	-1.57161	0	0	-
Gm12860		1.09946	0	0.331174	1.15318	0		0.971471	0	0	0.917751	0	0	-
Grifin		0.23457	0		0.867123	0		0.969721	0	0	0.337168	0	0	-
Gm12389		-0.93759	0		0.613968	0		0.969697	0	0	-0.581861	0	0	-
9130024F11Rik		-2.02918	0		0.356729	0		0.964507	0	0	-1.4214	0	0	-
8430423G03Rik		0.351664	0		0.810377	0		0.961446	0	0	0.502733	0	0	-
Gm16128		-0.997064	0	0.0834817	-0.324253	0		0.959309	0	0	0.286497	0	0	-
A930041C12Rik		0.713427	0		1.29183	0		0.958787	0	0	0.380385	0	0	-
Hnrnpa1l2-ps		0.440675	0		0.590091	0		0.958583	0	0	0.809167	0	0	-
Gm13508		-1.45226	0	0.76837	2.01778	0		0.954666	0	0.123696	-2.51538	0	0	-
Trdv1		-0.0539674	0		1.26518	0		0.954126	0	0	-0.365024	0	0	-
Rpl10a-ps2		0.0583119	0	0.249182	0.939726	0		0.95271	0	0	0.0712953	0	0	-
Apoc3		-0.999261	0	0.304658	1.67686	0		0.952015	0	0	-1.7241	0	0	-
Gm4524		-0.43157	0		1.05766	0		0.95165	0	0	-0.537583	0	0	-
Grm8		-0.171378	0		1.14146	0		0.951569	0	0	-0.361273	0	0	-
Gm15409		-1.14852	0	0.0456135	0.291981	0		0.947108	0	0	-0.49339	0	0	-
Gm12631		0.234579	0		0.843468	0		0.946268	0	0	0.337379	0	0	-
Aqp12		-0.0539679	0		0.843555	0		0.946151	0	0	0.0486283	0	0	-
Amdhd1		-0.322718	0	0.179796	-0.624422	0		0.945002	0	0	1.24671	0	0	-
A930018P22Rik		-0.00350371	0		1.47468	0		0.944673	0	0	-0.533513	0	0	-
Muc3		0.743809	0		0.783866	0		0.941949	0	0	0.901892	0	0	-
Otoa		0.298871	0		1.49041	0		0.939832	0	0	-0.251705	0	0	-
Gm13121	0.261735	-1.5386	0	0.00657609	-0.0536075	0		0.938512	0	0	-0.546484	0	0	-
Ldhc		-0.324295	0		0.89929	0		0.937538	0	0	-0.286047	0	0	-
Slc26a1		0.180065	0		0.279689	0		0.932231	0	0	0.832607	0	0	-
Tmem238l		-0.52077	0		0.169194	0		0.932205	0	0	0.24224	0	0	-
Gm12902		0.551459	0		0.98815	0		0.931591	0	0	0.4949	0	0	-
Pramel5		-0.068756	0		0.706496	0		0.930989	0	0	0.155737	0	0	-
Ces1a		-0.625496	0		0.36608	0		0.930098	0	0	-0.061478	0	0	-
Igkv4-92		-0.431121	0		0.654783	0		0.928969	0	0	-0.156935	0	0	-
Clec2h		-0.552506	0	0.167561	-0.554475	0		0.927856	0	0	0.929824	0	0	-
Rpsa-ps5	0.0252054	-0.225817	0	0.0490909	-0.354224	0		0.927558	0	0	1.05596	0	0	-
Amelx		-0.00744914	0		0.497822	0		0.926481	0	0	0.42121	0	0	-
Zfa-ps		-2.07224	0	0.00912597	0.0721642	0		0.924757	0	0	-1.21965	0	0	-
Cyp4a14		0	0		0.055007	0		0.923299	0	0	0.690697	0	0	-
Gm14530		-1.29013	0		0.580686	0		0.922042	0	0	-0.948777	0	0	-
Myl10		0.00613566	0		1.86458	0		0.920585	0	0	-0.937854	0	0	-
Gnb3		-1.19087	0	0.189392	0.779291	0		0.919076	0	0	-1.05109	0	0	-
Gm11506		0.342989	0		0.0338196	0		0.918361	0	0	1.22753	0	0	-
Sox5os3		0.253954	0		1.24872	0		0.918286	0	0	0	0	0	-
Gm13622		-1.99896	0	0.0514801	-0.34796	0		0.917316	0	0	-0.733685	0	0	-
Gm15621		-0.226724	0	0.63348	1.70567	0		0.915341	0	0	-1.01705	0	0	-
Gm8662		0.293665	0		0.993731	0		0.914959	0	0	0.214893	0	0	-
Gm15204	0.0170701	-0.114565	0	0.0432991	0.224835	0		0.914063	0	0	0.574663	0	0	-
Vmn2r30		-0.345985	0		0.209941	0		0.910604	0	0	0.354679	0	0	-
Tmem262		-0.788869	0	0.0640491	0.34197	0		0.909636	0	0	-0.221203	0	0	-
Gm4978		0.199175	0	0.203007	1.07018	0		0.909619	0	0	0.0386093	0	0	-
Gm16494		1.75896	0	0.111335	0.555755	0		0.909174	0	0.0201694	2.11237	0	0	-
Mrgprb2		-1.1637	0		0.630134	0		0.908207	0	0	-0.885624	0	0	-
5530401A14Rik		-0.573826	0		-0.647025	0		0.907768	0	0	0.980967	0	0	-
Gm12762		0.59101	0	0.0242868	0.126128	0		0.905759	0	0	1.37064	0	0	-
1700057G04Rik		0.173136	0	0.577011	1.6576	0		0.905325	0	0	-0.579135	0	0	-
Gm20519		-0.13641	0		1.00818	0		0.904497	0	0	-0.240089	0	0	-
Gm43517		0.214419	0		1.19506	0		0.904156	0	0	0	0	0	-
Smc1b		0.0512227	0		0.740919	0		0.903903	0	0	0.214206	0	0	-
Rplp0-ps1		1.57619	0	0.98563	2.84485	0		0.903636	0	0	-0.365024	0	0	-
Gm14857		0.234575	0		1.2136	0		0.902543	0	0	0	0	0	-
Gm15846		0.582924	0	0.473581	2.00716	0		0.90059	0	0	-0.523645	0	0	-
Trav21-dv12		0.440669	0		1.41725	0		0.900096	0	0	0	0	0	-
Gm14406		0	0		0.325596	0		0.894428	0	0	0.500277	0	0	-
Gm7860	0.117598	-0.546887	0	1.02194	2.4344	0		0.894121	0	0.0489463	-2.08716	0	0	-
Snora65		-0.507037	0		1.84315	0		0.892898	0	0	-1.45729	0	0	-
Gm11542	0.0360534	-0.184521	0	0.0692664	-0.252506	0		0.892553	0	0	0.960538	0	0	-
Gm11633		-1.55947	0	0.688618	2.0505	0		0.891105	0	0.121263	-2.71887	0	0	-
Gm5611		0.368054	0	0.115204	0.854415	0		0.891002	0	0	0.404641	0	0	-
Gm14603		-0.285381	0		1.03705	0		0.887468	0	0	-0.434962	0	0	-
Gm15789		0.563925	0	0.413383	1.14534	0		0.886816	0	0	0.305399	0	0	-
Gm11830		0.85279	0	0.233945	0.899071	0		0.886792	0	0	0.840511	0	0	-
4930444E06Rik	0.517117	-1.46197	0	0.148201	-0.554588	0		0.886642	0	0	-0.0207349	0	0	-
Gm12193		-1.50834	0	0.112197	-0.456468	0		0.885629	0	0	-0.16624	0	0	-
Gm22464		-1.21341	0	0.0324746	-0.201045	0		0.884832	0	0	-0.127535	0	0	-
Gm12882		0.506287	0		2.04425	0		0.884404	0	0	-0.653563	0	0	-
Gm16731	0.0430893	0.258745	0	0.113767	0.496714	0		0.881928	0	0	0.643958	0	0	-
Rpsa-ps11		-1.37185	0	0.0396531	-0.256526	0		0.881626	0	0	-0.2337	0	0	-
Dleu7		-0.451592	0	0.37126	1.37081	0		0.880398	0	0	-0.942008	0	0	-
Rs1		-0.680394	0	0.177241	0.667183	0		0.880116	0	0	-0.467461	0	0	-
Gm11989		-1.00062	0	0.151094	0.73124	0		0.879013	0	0	-0.852845	0	0	-
Gm13750		-0.243021	0		1.82313	0		0.878923	0	0	-1.18723	0	0	-
Fgf17		-0.694505	0		1.0629	0		0.877851	0	0	-0.879549	0	0	-
Platr27		0.440667	0		0.602476	0		0.875574	0	0	0.713766	0	0	-
Btnl5-ps		0.0329851	0		0.903033	0		0.874966	0	0	0.00491787	0	0	-
Ighe		0.591032	0		1.81972	0		0.863669	0	0	-0.365018	0	0	-
Guca2b		0	0		0.760945	0		0.862049	0	0	0	0	0	-
Cts8		0.440669	0		0.963145	0		0.859793	0	0	0.337317	0	0	-
Tmprss11f	0.169757	1.29527	0	0.624569	2.99309	0		0.857019	0	0	-0.840803	0	0	-
Tldc2		-1.06458	0		0.326489	0		0.84795	0	0	-0.543121	0	0	-
Wdr17	0.322292	-1.21576	0	0.056244	0.294922	0		0.847926	0	0	-0.662756	0	0	-
Gm4984		0.153371	0		1.07673	0		0.846869	0	0	0	0	0	-
Rnase12		-0.547046	0		-0.283996	0		0.845858	0	0	0.582807	0	0	-
Gm13363		1.27485	0	0.285442	1.75675	0		0.84323	0	0	0.361327	0	0	-
4933440N22Rik	0.0830938	0.424896	0	0.380027	1.21073	0		0.841935	0	0	0.0561031	0	0	-
Gh		0.440668	0		0.947961	0		0.841801	0	0	0.334507	0	0	-
Gm11453		-0.00822721	0	0.166488	0.719726	0		0.841471	0	0	0.113518	0	0	-
Cyp2c29		-0.467559	0		0.742311	0		0.841409	0	0	-0.368461	0	0	-
Gm14252		-1.64206	0		0.325619	0		0.840541	0	0	-1.12714	0	0	-
Rps13-ps6		-1.37007	0		0.325557	0		0.840538	0	0	-0.855084	0	0	-
Gm12405		-0.754691	0		0.325601	0		0.840537	0	0	-0.239755	0	0	-
Gm14602		-0.466152	0		-0.437937	0		0.840536	0	0	0.812321	0	0	-
Gm11527		-0.466149	0		0.325484	0		0.840533	0	0	0.0489001	0	0	-
Gm14506		-0.466148	0		0.325482	0		0.840532	0	0	0.0489025	0	0	-
Gm6913		-0.466148	0		-0.148871	0		0.840532	0	0	0.523256	0	0	-
Gm25961		-0.754685	0		0.325485	0		0.840532	0	0	-0.239638	0	0	-
Gm13003		0	0		-0.301028	0		0.84053	0	0	0.963949	0	0	-
Gm25777		-0.75468	0		0.739407	0		0.840527	0	0	-0.653559	0	0	-
Gm13441		0	0		0.325443	0		0.840526	0	0	0.337478	0	0	-
Cplx4		-0.466141	0		0.739406	0		0.840525	0	0	-0.365022	0	0	-
Gm16086		-0.46614	0		0.739406	0		0.840524	0	0	-0.365022	0	0	-
Gm14927		0	0		0.325438	0		0.840524	0	0	0.337483	0	0	-
Gm13021		0	0		-0.299778	0		0.840523	0	0	0.962698	0	0	-
Stk19-ps1		-1.0363	0		-0.663675	0		0.840522	0	0	0.467892	0	0	-
Gm16268		0	0		0.328559	0		0.840521	0	0	0.334361	0	0	-
Gm14822		0	0		0.739405	0		0.840521	0	0	0	0	0	-
Gm15953		0	0		0.739405	0		0.840521	0	0	0	0	0	-
Gm20476		0	0		0.739405	0		0.840521	0	0	0	0	0	-
Gm5457		0	0		0.739405	0		0.840521	0	0	0	0	0	-
Scml1		0	0		0.739405	0		0.840521	0	0	0	0	0	-
Xlr4d-ps		0	0		0.739405	0		0.840521	0	0	0	0	0	-
Gm15736		0	0		0.739405	0		0.840521	0	0	0	0	0	-
Gm22692		0	0		0.739405	0		0.840521	0	0	0	0	0	-
Olfr974		0	0		0.739405	0		0.840521	0	0	0	0	0	-
Pnlip		0	0		0.739405	0		0.840521	0	0	0	0	0	-
4930488B22Rik		0	0		0.325426	0		0.84052	0	0	0.337494	0	0	-
Gm3828		-0.466135	0		0.739405	0		0.840519	0	0	-0.365022	0	0	-
mt-Te		-0.466135	0		0.739405	0		0.840519	0	0	-0.365022	0	0	-
E530001F21Rik		-0.466135	0		0.739405	0		0.840519	0	0	-0.365022	0	0	-
Gm12821		0	0		0.328563	0		0.840518	0	0	0.334357	0	0	-
2210010C04Rik		0	0		0.325422	0		0.840518	0	0	0.337498	0	0	-
Cstdc6		0	0		0.325422	0		0.840518	0	0	0.337498	0	0	-
Npvf		0	0		0.325422	0		0.840518	0	0	0.337498	0	0	-
Serpina3j		0	0		0.739406	0		0.840517	0	0	0	0	0	-
Krt90		0	0		0.739406	0		0.840513	0	0	0	0	0	-
Gm10145		-1.60326	0		0.739405	0		0.84051	0	0	-1.50216	0	0	-
Gm14706		-2.01598	0		0.739407	0		0.840508	0	0	-1.91488	0	0	-
Rpl30-ps8		-3.53669	0	0.00108784	0.0270682	0		0.84049	0	0	-2.72326	0	0	-
Cyp2d11		-1.05048	0		0.324797	0		0.839985	0	0	-0.535288	0	0	-
Gm11598		-0.566374	0		0.476448	0		0.838892	0	0	-0.203931	0	0	-
Etv2		0.702777	0		1.61345	0		0.834188	0	0	0	0	0	-
Uncx		-0.444863	0	0.116435	0.566745	0		0.833589	0	0	-0.17802	0	0	-
Gm14015		0.0755143	0		-0.30267	0		0.831014	0	0	1.2092	0	0	-
Gm6580		-0.0331753	0		0.875186	0		0.829413	0	0	-0.0789488	0	0	-
4930519F16Rik		-0.838378	0		-0.802573	0		0.826228	0	0	0.790422	0	0	-
1700015F17Rik		-1.17797	0		0.724724	0		0.825855	0	0	-1.07684	0	0	-
Fam170a		-0.262569	0		0.508368	0		0.825283	0	0	0.0543464	0	0	-
Fancd2os		-0.134546	0		-0.137424	0		0.824924	0	0	0.827802	0	0	-
Gm15242	0.0745393	0.40416	0	0.466277	1.46784	0		0.824092	0	0	-0.239589	0	0	-
Gm10571	0.179349	-0.715157	0	0.358915	1.16846	0		0.82357	0	0	-1.06005	0	0	-
Gm16301		-0.181961	0		1.0695	0		0.821907	0	0	-0.429551	0	0	-
Gm12285		-0.503304	0		-0.115026	0		0.821142	0	0	0.432864	0	0	-
Rdh7		0	0		-1.27805	0		0.820852	0	0	1.92132	0	0	-
Opalin		0.639113	0		1.53432	0		0.818719	0	0	0	0	0	-
Gm6594		0.234579	0		0.715141	0		0.818034	0	0	0.337473	0	0	-
Ghrh		-0.555729	0	0.223171	-1.00538	0		0.818025	0	0	1.26768	0	0	-
Usp26		-0.260118	0		0.920173	0		0.815039	0	0	-0.365252	0	0	-
Actrt3		-0.831092	0		0.508704	0		0.814786	0	0	-0.52501	0	0	-
1700018M17Rik		-0.844575	0		0.506076	0		0.814785	0	0	-0.535865	0	0	-
Gm13999		-1.10127	0		0.0362977	0		0.814783	0	0	-0.322787	0	0	-
Gm13625		-0.5486	0		0.919744	0		0.814783	0	0	-0.653562	0	0	-
Gm23438		-0.5486	0		-0.671965	0		0.814782	0	0	0.938147	0	0	-
Gm9166		-0.5486	0		0.919744	0		0.814782	0	0	-0.653561	0	0	-
1700016D06Rik		-1.21442	0		0.919744	0		0.814782	0	0	-1.31938	0	0	-
Gm12428		0.0284768	0		0.033321	0		0.814782	0	0	0.809938	0	0	-
Gm14253		-1.75914	0		-1.34914	0		0.814781	0	0	0.404778	0	0	-
Rprl3		-0.26006	0		0.919743	0		0.814781	0	0	-0.365023	0	0	-
Gm15016		-0.26006	0		0.919743	0		0.81478	0	0	-0.365023	0	0	-
Gm12729		-0.26006	0		0.919743	0		0.81478	0	0	-0.365023	0	0	-
Gm14620		-0.260059	0		0.919743	0		0.81478	0	0	-0.365023	0	0	-
Gm16156		-0.845503	0		0.919744	0		0.814779	0	0	-0.950467	0	0	-
Gm14718		-0.548596	0		0.50588	0		0.814779	0	0	-0.239697	0	0	-
Gm13411		-0.845395	0		0.0324934	0		0.814778	0	0	-0.0631103	0	0	-
Gm11919		-0.260056	0		0.919742	0		0.814776	0	0	-0.365023	0	0	-
Gm136		0.0284808	0		0.919742	0		0.814776	0	0	0	0	0	-
Gm2800		-0.260056	0		0.919742	0		0.814776	0	0	-0.365022	0	0	-
Gm14902		-0.260055	0		0.505829	0		0.814775	0	0	0.0488906	0	0	-
Gm26186		0.0284823	0		0.505814	0		0.814775	0	0	0.337443	0	0	-
Olfr337-ps1		-0.548592	0		0.919742	0		0.814775	0	0	-0.65356	0	0	-
Gm14267		0.0284833	0		0.205388	0		0.814774	0	0	0.63787	0	0	-
Gm16205		0.0284867	0		0.919742	0		0.81477	0	0	0	0	0	-
Krt31		0.0284856	0		0.919741	0		0.81477	0	0	0	0	0	-
Gm8844		0.028486	0		0.919741	0		0.81477	0	0	0	0	0	-
Gm4889		0.0284898	0		0.919739	0		0.814765	0	0	0	0	0	-
Gm22266		0.0284898	0		0.919739	0		0.814765	0	0	0	0	0	-
Traj21		0.0284898	0		0.919739	0		0.814765	0	0	0	0	0	-
Chn1os1		0.0284898	0		0.919739	0		0.814765	0	0	0	0	0	-
Nkx1-2		0.0284898	0		0.919739	0		0.814765	0	0	0	0	0	-
Fgb		0.0284929	0		0.505755	0		0.814762	0	0	0.3375	0	0	-
Gm17170		-0.222199	0		0.849081	0		0.814757	0	0	-0.256523	0	0	-
Gm12435		0.0285029	0		0.0286471	0		0.814753	0	0	0.814609	0	0	-
Gm14038		0	0		-1.10469	0		0.814233	0	0	1.74133	0	0	-
Gm16246		-0.342505	0		0.710486	0		0.813153	0	0	-0.239838	0	0	-
A730060N03Rik		-0.638732	0		0.337	0		0.81312	0	0	-0.162611	0	0	-
Dgat2l6		-1.56984	0		0.121972	0		0.812109	0	0	-0.879703	0	0	-
Rcvrn	0.178408	0.725334	0	0.586359	1.5215	0		0.810994	0	0	0.0148267	0	0	-
Serpina11	0.0882762	0.392004	0	0.832036	1.88693	0		0.810476	0	0	-0.684453	0	0	-
Gm14753		-0.819582	0	0.0992162	0.43724	0		0.809428	0	0	-0.447394	0	0	-
Gm14115		-0.795921	0		1.8478	0		0.808081	0	0	-1.83564	0	0	-
Lce1j		-0.41294	0	0.330751	1.56468	0		0.807457	0	0	-1.17016	0	0	-
Gm14639		-0.405602	0		1.1267	0		0.807413	0	0	-0.724888	0	0	-
Gm8412		-0.206547	0	0.110406	0.502919	0		0.807249	0	0	0.0977831	0	0	-
Oxct2b		-0.342507	0		0.706856	0		0.806907	0	0	-0.242456	0	0	-
2310044K18Rik		0.0766486	0		-0.109496	0		0.804973	0	0	0.991117	0	0	-
Drd1		0.805714	0		1.5606	0		0.803204	0	0	0.0483219	0	0	-
Olfr1393		0.234571	0		0.699686	0		0.802358	0	0	0.337243	0	0	-
Hoxb13		-0.420012	0		-0.230342	0		0.801507	0	0	0.611837	0	0	-
Gm11975		-0.638015	0		0.234278	0		0.800856	0	0	-0.0714369	0	0	-
Wnt16	0.0704886	-0.385655	0	0.351962	1.24851	0		0.800023	0	0	-0.834145	0	0	-
Gm17324		-2.01525	0		1.11089	0		0.799835	0	0	-2.32631	0	0	-
Lhx3		-0.444399	0		0.317508	0		0.799761	0	0	0.0378546	0	0	-
Gm13156		0.0491014	0		1.50202	0		0.799356	0	0	-0.653563	0	0	-
Gm5292		0.627821	0	0.918341	2.27951	0		0.798908	0	0	-0.852785	0	0	-
Gm15567		0.234572	0		1.1097	0		0.798638	0	0	0	0	0	-
Gm3667		-1.15061	0	0.0441965	-0.399042	0		0.79863	0	0	0.0470601	0	0	-
1700060C20Rik		0.15213	0		0.43463	0		0.798295	0	0	0.515795	0	0	-
Gm15497		-1.2745	0		0.902852	0		0.79696	0	0	-1.38039	0	0	-
Gm12716		-0.951351	0		0.230239	0		0.796725	0	0	-0.384865	0	0	-
Gm12316		-0.0539659	0		0.693732	0		0.796464	0	0	0.0487669	0	0	-
Gm17197		-0.217119	0		0.111424	0		0.796235	0	0	0.467692	0	0	-
Gm25475	0.272911	-1.09038	0	0.0732304	-0.354561	0		0.795224	0	0	0.0594072	0	0	-
Kcne1		-0.487658	0		0.845403	0		0.795026	0	0	-0.538035	0	0	-
Gm11949		-0.637519	0		0.692322	0		0.794738	0	0	-0.535102	0	0	-
Gm13777		-0.624775	0		0.691476	0		0.794149	0	0	-0.522102	0	0	-
Gm14730		0.369064	0		0.640129	0		0.793628	0	0	0.522563	0	0	-
Adam30		0.0620322	0		1.09526	0		0.793245	0	0	-0.239984	0	0	-
Gm6025		-0.89723	0		0.3136	0		0.792764	0	0	-0.418066	0	0	-
1700010B08Rik		0.234573	0		0.688235	0		0.791042	0	0	0.33738	0	0	-
Mirlet7b		-0.637936	0		0.686238	0		0.788739	0	0	-0.535435	0	0	-
Gm11222		0.440671	0		0.420913	0		0.787119	0	0	0.806878	0	0	-
Gm12943		-0.625014	0		0.683729	0		0.786325	0	0	-0.522418	0	0	-
Gm13650		0.656526	0		1.10828	0		0.786298	0	0	0.334548	0	0	-
Cldn20		-0.638074	0		0.68617	0		0.786201	0	0	-0.538044	0	0	-
Cyp2c70		0.658842	0		-0.570708	0		0.78616	0	0	2.01571	0	0	-
Ndufs6b		-0.342497	0		-0.28345	0		0.785418	0	0	0.72637	0	0	-
Gm22901		-0.947267	0		-1.02118	0		0.784517	0	0	0.858426	0	0	-
Rgs8		1.08228	0	0.506237	1.36662	0		0.784356	0	0	0.50001	0	0	-
Gucy2e		0.611778	0	0.123039	-0.481849	0		0.784265	0	0.0489651	1.87789	0	0	-
Gm11551		0.152131	0		1.30081	0		0.783652	0	0	-0.365024	0	0	-
Hoxa9		-0.325128	0		0.681939	0		0.783037	0	0	-0.22403	0	0	-
Gm11488	0.158443	-0.864678	0	0.0684232	0.413388	0		0.781877	0	0	-0.49619	0	0	-
4930562A09Rik		0.234572	0		1.09289	0		0.781831	0	0	0	0	0	-
Gm13083		-0.0539634	0		1.09191	0		0.780851	0	0	-0.365023	0	0	-
Rp1l1		0	0		0.679567	0		0.780682	0	0	0	0	0	-
Gm14275		-0.342505	0		0.30299	0		0.779798	0	0	0.134303	0	0	-
Gm7099		-1.03662	0	0.0199802	0.140222	0		0.779084	0	0	-0.397756	0	0	-
Gm15576		-1.04281	0	0.221337	0.840098	0		0.778393	0	0	-1.10452	0	0	-
Ywhaq-ps2		-0.571179	0	0.45479	2.17658	0		0.778355	0	0	-1.96941	0	0	-
Cstdc7		-0.624768	0		1.08732	0		0.776267	0	0	-0.935825	0	0	-
1700029H14Rik		0.668486	0	0.139977	0.751317	0		0.776107	0	0	0.693276	0	0	-
Gm11579		-1.01108	0		1.08153	0		0.775516	0	0	-1.3171	0	0	-
Cacng6		-0.639053	0		1.08579	0		0.774731	0	0	-0.950111	0	0	-
Rpl26-ps2		-0.714993	0	0.389473	1.52355	0		0.773836	0	0	-1.46471	0	0	-
Arf4os		0.170912	0		0.575716	0		0.772844	0	0	0.368039	0	0	-
1700104B16Rik		0.0550299	0	0.845389	2.3253	0		0.77054	0	0	-1.49973	0	0	-
Gm15965		-1.21163	0	0.0270612	0.181228	0		0.770437	0	0	-0.622418	0	0	-
Npy2r		-1.06392	0		0.00275485	0		0.769849	0	0	-0.29683	0	0	-
Gm12037		1.13286	0		1.39781	0		0.765845	0	0	0.500894	0	0	-
Gm14040		0.440669	0		0.869488	0		0.765804	0	0	0.336985	0	0	-
Gm14227		0.297543	0		0.377171	0		0.764552	0	0	0.684924	0	0	-
9130019P16Rik		-1.00855	0	0.011904	0.0521575	0		0.764313	0	0	-0.296399	0	0	-
Kcng3		0.996766	0		2.12507	0		0.763276	0	0	-0.365024	0	0	-
Gm2735		-1.40236	0		-0.706263	0		0.7625	0	0	0.0664068	0	0	-
Zkscan16		0.15213	0		-0.496625	0		0.762027	0	0	1.41078	0	0	-
Gm11335		0.0406195	0	0.184943	-0.584913	0		0.761774	0	0.00271703	1.38731	0	0	-
Gm15507		-0.336146	0		0.763103	0		0.761672	0	0	-0.337578	0	0	-
4930548H24Rik		-0.779807	0		0.864904	0		0.76124	0	0	-0.883471	0	0	-
Trim30e-ps1		0.547884	0		1.7616	0		0.759867	0	0	-0.45385	0	0	-
Gm14473		-1.05858	0		1.27559	0		0.758434	0	0	-1.57574	0	0	-
Gm12058		0.968691	0	0.158823	0.784945	0		0.757063	0	0	0.940808	0	0	-
Gm20509		-0.713999	0		-0.505896	0		0.757032	0	0	0.548929	0	0	-
Ucma		-0.131989	0		1.14023	0		0.756294	0	0	-0.515924	0	0	-
Gm17200		-0.765647	0	0.0618887	0.31969	0		0.756282	0	0	-0.329055	0	0	-
Tmem178b		-0.933125	0	0.162453	-0.573799	0		0.753089	0	0	0.393762	0	0	-
Gm9115		0.0351449	0	0.340226	2.09429	0		0.751056	0	0	-1.30809	0	0	-
Gm12127	0.16739	-0.872975	0	0.00567978	0.0363928	0		0.74998	0	0	-0.159388	0	0	-
Gm13522		-0.483639	0		-0.535273	0		0.747612	0	0	0.799247	0	0	-
Gm26447		0.515868	0	0.0912958	0.582912	0		0.747469	0	0	0.680425	0	0	-
Bloc1s2-ps		0.440686	0		-1.28847	0		0.746925	0	0	2.47608	0	0	-
Catsperg2		-2.72658	0		0.648325	0		0.744329	0	0	-2.63057	0	0	-
Gm9435		0.440668	0		0.850175	0		0.743971	0	0	0.334465	0	0	-
Trap1a		-0.923359	0		-0.298768	0		0.743042	0	0	0.11845	0	0	-
Gm12981		-0.243966	0		-0.385787	0		0.742904	0	0	0.884725	0	0	-
Guca2a		0.655941	0		0.120035	0		0.742861	0	0	1.27877	0	0	-
Cbx3-ps4		0.152132	0		-0.395064	0		0.741157	0	0	1.28835	0	0	-
Onecut2		0.631746	0	0.153861	0.637375	0		0.739939	0	0	0.734309	0	0	-
Ighv1-49		0.44067	0		0.077221	0		0.739566	0	0	1.10302	0	0	-
Gm15873		0.293626	0		0.818094	0		0.739259	0	0	0.21479	0	0	-
Gm14740		-0.794884	0	0.097605	0.446292	0		0.737297	0	0	-0.503878	0	0	-
Krt35		-0.290508	0		0.740932	0		0.736626	0	0	-0.294815	0	0	-
Gm24139	0.0350867	0.164055	0	0.818602	1.71162	0		0.736621	0	0	-0.810948	0	0	-
Gm16259		0.480859	0	0.751827	1.81877	0		0.736148	0	0	-0.601759	0	0	-
Gphb5		0.440667	0		1.2533	0		0.736148	0	0	0	0	0	-
Nmbr		0.351277	0		0.125226	0		0.735565	0	0	0.961616	0	0	-
Rsph6a		-0.0257745	0		0.78587	0		0.73516	0	0	0	0	0	-
Gm10800	0.40383	-2.32371	0	0.0612494	0.551969	0		0.731584	0	0	-2.14409	0	0	-
Gm15132		0.152129	0		0.83501	0		0.731418	0	0	0.0485371	0	0	-
Ccdc169	0.249429	0.847362	0	1.29615	2.30311	0		0.731337	0	0	-0.724406	0	0	-
Gm11698		1.23027	0	1.07704	2.61498	0		0.731143	0	0	-0.653563	0	0	-
Mettl21c		0.143292	0		1.40131	0		0.73088	0	0	-0.527135	0	0	-
Gm22314		-0.84069	0		-0.330275	0		0.730556	0	0	0.220141	0	0	-
Zic4		0	0		0.627432	0		0.728547	0	0	0	0	0	-
Gm6793	0.236398	2.39462	0	0.309589	2.78565	0		0.728399	0	0	0.337372	0	0	-
Gm12846	0.310853	-1.65953	0	0.118909	0.813109	0		0.72767	0	0	-1.74497	0	0	-
Nme8		-0.449617	0		0.808206	0		0.726667	0	0	-0.531155	0	0	-
Traj48		0.818018	0	0.401514	1.39999	0		0.726635	0	0	0.144659	0	0	-
Slc13a5		-0.0860752	0		-0.4028	0		0.726096	0	0	1.04282	0	0	-
Syt16		1.09718	0		1.45058	0		0.72473	0	0	0.371333	0	0	-
Tas1r1		-1.67057	0	0.100857	0.583361	0		0.722433	0	0	-1.5315	0	0	-
Gm3756		0.655968	0		-0.913474	0		0.721742	0	0	2.29118	0	0	-
Etnppl		0.740273	0		1.11242	0		0.717188	0	0	0.345045	0	0	-
Mir692-1		-0.785221	0		0.589279	0		0.714512	0	0	-0.659987	0	0	-
Cyp2j8		0.263504	0		0.446503	0		0.714172	0	0	0.531173	0	0	-
4930447C04Rik	0.243231	-1.32603	0	0.0608959	-0.419867	0		0.713265	0	0	-0.192896	0	0	-
Gm5145	0.33709	1.58105	0	0.747098	2.53123	0		0.709941	0	0	-0.240248	0	0	-
Serpina1e	0.172216	1.70915	0	0.342677	2.66006	0		0.709408	0	0	-0.241501	0	0	-
Gm13861		-1.61949	0		0.628559	0		0.708169	0	0	-1.53987	0	0	-
6530409C15Rik		0.83097	0	0.679225	1.99553	0		0.704927	0	0	-0.459629	0	0	-
Gm13123	0.222019	1.80041	0	0.102094	-0.897819	0		0.704338	0	0.0108567	3.40257	0	0	-
Gm16210		1.6152	0	0.369904	1.53076	0		0.702984	0	0	0.787427	0	0	-
Apom	0.0154883	0.133357	0	0.252997	-1.18816	0		0.702346	0	0	2.02387	0	0	-
Pfpl		0	0		0.599497	0		0.700613	0	0	0	0	0	-
Vstm2l		0	0		-0.839485	0		0.700122	0	0	1.36202	0	0	-
Ighv7-4	0.0289221	0.193371	0	0.0788114	-0.380716	0		0.699333	0	0	1.27342	0	0	-
Gm15384		-0.353524	0	0.654662	1.80827	0		0.697638	0	0	-1.46416	0	0	-
Bpifb2		0	0		0.320341	0		0.696423	0	0	0.198481	0	0	-
Lipn		0.863408	0	0.539744	1.9352	0		0.695975	0	0	-0.375817	0	0	-
E330016L19Rik		0.152131	0		0.425141	0		0.694977	0	0	0.421967	0	0	-
Gm13578		-0.204417	0		0.149291	0		0.693005	0	0	0.339298	0	0	-
Gm17420		-0.254788	0	0.0103655	-0.0666604	0		0.692534	0	0	0.504407	0	0	-
Gm12565		-2.27917	0	0.00411844	0.0334854	0		0.692384	0	0	-1.62027	0	0	-
Gm4779		-1.54165	0	0.0552975	0.312905	0		0.691204	0	0	-1.16335	0	0	-
Gm15580		-0.306478	0	0.0387644	-0.164623	0		0.69052	0	0	0.548664	0	0	-
Gm16322		-0.368267	0		0.911485	0		0.686305	0	0	-0.593447	0	0	-
Zfp989		-0.433812	0		0.942358	0		0.68464	0	0	-0.69153	0	0	-
Rpl23a-ps4		-0.200542	0		0.326001	0		0.682242	0	0	0.155699	0	0	-
Hoxa13		-0.0515034	0		0.706193	0		0.681211	0	0	0	0	0	-
Gm15519		-0.57377	0		0.534568	0		0.680852	0	0	-0.427486	0	0	-
Lin7b	0.205468	-0.762881	0	0.0353332	0.163901	0		0.680752	0	0	-0.24603	0	0	-
Gm13604		0.657304	0		0.52843	0		0.6805	0	0	0.809374	0	0	-
Cyp4a12a		0.241715	0		-1.10242	0		0.679067	0	0	2.0232	0	0	-
Gm4992		-0.600961	0		0.925401	0		0.678309	0	0	-0.848053	0	0	-
Gm14667	0.430329	-1.52365	0	0.00588716	-0.036118	0		0.677843	0	0	-0.809685	0	0	-
Nr5a1		0.630892	0		1.04047	0		0.675995	0	0	0.266412	0	0	-
Gm7823		0.0789626	0		0.619635	0		0.675958	0	0	0.135286	0	0	-
Gm13748	0.526865	1.62044	0	0.580656	1.66373	0		0.67595	0	0	0.632658	0	0	-
Gm25744		0.173812	0	0.110192	0.434409	0		0.673795	0	0	0.413198	0	0	-
Lect2		0.602987	0		0.765015	0		0.67345	0	0	0.511422	0	0	-
Glp2r		1.4935	0	1.09556	2.58692	0		0.672776	0	0	-0.420641	0	0	-
Gm13652		0.0403722	0	0.11398	-0.39804	0		0.671743	0	0	1.11015	0	0	-
Marchf11		0	0		0.570186	0		0.671303	0	0	0	0	0	-
Gm22581		0.622351	0		1.36995	0		0.671114	0	0	0	0	0	-
Nlk-ps1		-0.839556	0	0.429756	1.83853	0		0.67057	0	0	-2.00752	0	0	-
Cel		-0.585462	0		0.384536	0		0.670336	0	0	-0.299661	0	0	-
Slc22a2		0	0		0.177081	0		0.670036	0	0	0.315374	0	0	-
AW822252		-1.03332	0		0.833592	0		0.669385	0	0	-1.19753	0	0	-
Gm6568		0.0783285	0		0.986417	0		0.668018	0	0	-0.240071	0	0	-
Gm3076		1.71713	0	0.66296	2.33632	0		0.667464	0	0	0.0482755	0	0	-
Gm5082	0.14771	0.632684	0	0.822411	1.93814	0		0.666595	0	0	-0.638864	0	0	-
Smok2b		0.018221	0		0.760355	0		0.665649	0	0	0	0	0	-
Gm11990		0.36979	0		1.27541	0		0.665648	0	0	-0.239973	0	0	-
C87414		-0.111211	0	0.277482	1.67021	0		0.664774	0	0	-1.11665	0	0	-
Slc26a7		0.107631	0	0.0266632	-0.16635	0		0.662768	0	0	0.936749	0	0	-
Gpr150		-0.217053	0		1.39256	0		0.661865	0	0	-0.947746	0	0	-
1700024J04Rik	0.178443	0.737815	0	0.0283929	-0.121627	0		0.661375	0	0.00850301	1.52082	0	0	-
Odf3l2		0	0		0.559837	0		0.660954	0	0	0	0	0	-
Gm3326		0.65593	0		1.39324	0		0.660828	0	0	0	0	0	-
Gm23639	0.61908	-3.11112	0	0.109057	0.93577	0		0.660461	0	0.0255535	-3.38643	0	0	-
Gprin2		-1.05169	0		0.148167	0		0.6602	0	0	-0.539659	0	0	-
Gm13133		0	0		-1.2602	0		0.660195	0	0	1.74279	0	0	-
Gm4297		-0.754683	0		-0.225639	0		0.660194	0	0	0.13115	0	0	-
Terc		-0.754678	0		0.55907	0		0.66019	0	0	-0.653559	0	0	-
Gm15504		-0.466139	0		0.145102	0		0.660187	0	0	0.048946	0	0	-
Gm13517		-0.466138	0		0.14822	0		0.660187	0	0	0.0458281	0	0	-
Apcs		0	0		0.55907	0		0.660186	0	0	0	0	0	-
Gm23137		0	0		0.55907	0		0.660186	0	0	0	0	0	-
Obp2a		0	0		0.55907	0		0.660186	0	0	0	0	0	-
4930519D14Rik		0	0		0.55907	0		0.660186	0	0	0	0	0	-
4933405E24Rik		0	0		0.55907	0		0.660186	0	0	0	0	0	-
4933428G20Rik		0	0		0.55907	0		0.660186	0	0	0	0	0	-
5033423K11Rik		0	0		0.55907	0		0.660186	0	0	0	0	0	-
Adcyap1		0	0		0.55907	0		0.660186	0	0	0	0	0	-
Clca4b		0	0		0.55907	0		0.660186	0	0	0	0	0	-
Esp8		0	0		0.55907	0		0.660186	0	0	0	0	0	-
Fam50b		0	0		0.55907	0		0.660186	0	0	0	0	0	-
Gm10631		0	0		0.55907	0		0.660186	0	0	0	0	0	-
Gm11956		0	0		0.55907	0		0.660186	0	0	0	0	0	-
Gm12402		0	0		0.55907	0		0.660186	0	0	0	0	0	-
Gm12823		0	0		0.55907	0		0.660186	0	0	0	0	0	-
Gm13038		0	0		0.55907	0		0.660186	0	0	0	0	0	-
Gm14172		0	0		0.55907	0		0.660186	0	0	0	0	0	-
Gm15403		0	0		0.55907	0		0.660186	0	0	0	0	0	-
Gm15426		0	0		0.55907	0		0.660186	0	0	0	0	0	-
Gm15556		0	0		0.55907	0		0.660186	0	0	0	0	0	-
Gm15866		0	0		0.55907	0		0.660186	0	0	0	0	0	-
Gm16563		0	0		0.55907	0		0.660186	0	0	0	0	0	-
Gm17056		0	0		0.55907	0		0.660186	0	0	0	0	0	-
Gm25813		0	0		0.55907	0		0.660186	0	0	0	0	0	-
Gm37832		0	0		0.55907	0		0.660186	0	0	0	0	0	-
Gm5381		0	0		0.55907	0		0.660186	0	0	0	0	0	-
Hoxd1		0	0		0.55907	0		0.660186	0	0	0	0	0	-
Mir5098		0	0		0.55907	0		0.660186	0	0	0	0	0	-
Mir705		0	0		0.55907	0		0.660186	0	0	0	0	0	-
Tex19.2		0	0		0.55907	0		0.660186	0	0	0	0	0	-
Traj50		0	0		0.55907	0		0.660186	0	0	0	0	0	-
Trav6-2		0	0		0.55907	0		0.660186	0	0	0	0	0	-
Trgv7		0	0		0.55907	0		0.660186	0	0	0	0	0	-
Ugt1a8		0	0		0.55907	0		0.660186	0	0	0	0	0	-
Opn5		-0.466137	0		0.145096	0		0.660185	0	0	0.0489523	0	0	-
Gm14480		-0.466136	0		0.145093	0		0.660184	0	0	0.0489547	0	0	-
Drd3		-0.466136	0		0.55907	0		0.660184	0	0	-0.365022	0	0	-
Gm13358		-0.466136	0		0.55907	0		0.660184	0	0	-0.365022	0	0	-
Gm14141		-0.466136	0		0.55907	0		0.660184	0	0	-0.365022	0	0	-
Rgr		-0.466136	0		0.55907	0		0.660184	0	0	-0.365022	0	0	-
Trbj1-4		-0.466136	0		0.55907	0		0.660184	0	0	-0.365022	0	0	-
Gm26165		-0.466136	0		0.55907	0		0.660184	0	0	-0.365022	0	0	-
Gm26463		-0.466136	0		0.55907	0		0.660184	0	0	-0.365022	0	0	-
AI646519		-0.466136	0		0.55907	0		0.660184	0	0	-0.365022	0	0	-
Gm12792		0	0		-0.829177	0		0.660184	0	0	1.31176	0	0	-
Gm17047		0	0		0.148229	0		0.660183	0	0	0.334356	0	0	-
Gm16519		0	0		0.148229	0		0.660183	0	0	0.334356	0	0	-
Krtap1-5		0	0		0.148229	0		0.660183	0	0	0.334356	0	0	-
Reg4		0	0		0.145086	0		0.660183	0	0	0.337498	0	0	-
Gm11452		0	0		0.145086	0		0.660183	0	0	0.337498	0	0	-
Gm16274		0	0		0.145086	0		0.660183	0	0	0.337498	0	0	-
Ldoc1		0	0		0.145086	0		0.660183	0	0	0.337498	0	0	-
Gm23957		-0.75467	0		0.55907	0		0.660182	0	0	-0.653557	0	0	-
Gm23623		-0.466133	0		0.145086	0		0.660181	0	0	0.0489623	0	0	-
Gm22771		0	0		-0.153268	0		0.660181	0	0	0.635852	0	0	-
Gm15226		0	0		-0.33247	0		0.660179	0	0	0.815055	0	0	-
Gm24918		0	0		0.55907	0		0.660176	0	0	0	0	0	-
Foxl2		0	0		0.145085	0		0.660173	0	0	0.337499	0	0	-
Atp5k-ps2		0	0		0.55907	0		0.66017	0	0	0	0	0	-
Csmd2		-0.842898	0	0.117878	-0.555325	0		0.659829	0	0	0.372256	0	0	-
Gm22973	0.553012	-3.15604	0	0.158523	1.35968	0		0.659383	0	0.04233	-3.85634	0	0	-
Scgn		0.0618017	0		1.00594	0		0.658156	0	0	-0.285986	0	0	-
Gm14139		-0.798141	0		0.251601	0		0.657954	0	0	-0.391788	0	0	-
Dlx1		-0.477478	0	0	-2.31058e-05	0		0.655982	0	0	0.178526	0	0	-
Garem2	0.307219	1.07397	0	0.845006	1.96887	0		0.65592	0	0	-0.238983	0	0	-
C630028M04Rik		-0.0567914	0		0.233126	0		0.655384	0	0	0.365467	0	0	-
Gm8312		0.610748	0	0.0710881	0.360939	0		0.654985	0	0	0.904794	0	0	-
Prss55		-0.546125	0		0.802688	0		0.654506	0	0	-0.694307	0	0	-
Igf2os		-0.107534	0	0.0530188	0.190496	0		0.653707	0	0	0.355677	0	0	-
Mug1		-0.756013	0		0.569723	0		0.651896	0	0	-0.67384	0	0	-
Mgat5b		-1.98797	0		0.176491	0		0.647397	0	0	-1.51707	0	0	-
Gm16235		-0.859078	0		0.186327	0		0.645012	0	0	-0.400394	0	0	-
B930036N10Rik		-1.52552	0	0.0692664	0.33987	0		0.644271	0	0	-1.22111	0	0	-
Neurod6		0.705804	0		0.9755	0		0.642157	0	0	0.372461	0	0	-
Hesx1	0.199361	0.691726	0	0.0834817	0.27303	0		0.641414	0	0	1.06011	0	0	-
Gm15063		0.503274	0	0.943747	2.33046	0		0.640577	0	0	-1.18661	0	0	-
4833413E03Rik		-0.0336004	0		-0.0166686	0		0.638419	0	0	0.621487	0	0	-
Theg		0	0		0.536767	0		0.637861	0	0	0	0	0	-
Hspa9-ps1		-1.12573	0		-0.577267	0		0.63445	0	0	0.0859873	0	0	-
BB557941		-1.10626	0		-0.598591	0		0.634449	0	0	0.126783	0	0	-
Gm10840		-0.844494	0		-0.43963	0		0.634448	0	0	0.229584	0	0	-
Gm14516		-0.844066	0		-0.531886	0		0.634448	0	0	0.322268	0	0	-
AY074887		-1.79168	0		0.325831	0		0.634448	0	0	-1.48307	0	0	-
Spr-ps1		-0.548601	0		-0.144324	0		0.634447	0	0	0.23017	0	0	-
C2cd4d		-0.845274	0		0.739408	0		0.634446	0	0	-0.950236	0	0	-
Gm15914		-0.844454	0		0.739408	0		0.634446	0	0	-0.949416	0	0	-
Gm26083		-0.830613	0		0.325594	0		0.634445	0	0	-0.521761	0	0	-
Oaz2-ps		-0.260061	0		-1.85668	0		0.634445	0	0	2.23107	0	0	-
Gm16031		-1.13393	0		0.325606	0		0.634445	0	0	-0.825094	0	0	-
Snord57		-0.26006	0		-0.438956	0		0.634445	0	0	0.81334	0	0	-
Gm14989		-0.845506	0		0.739407	0		0.634443	0	0	-0.95047	0	0	-
Gm15172		-0.548597	0		0.325545	0		0.634443	0	0	-0.239699	0	0	-
Gm14877		-0.260059	0		0.325593	0		0.634443	0	0	0.0487914	0	0	-
Gm15283		0.028479	0		-0.438052	0		0.634443	0	0	1.10097	0	0	-
Gm15575		-0.260059	0		0.325527	0		0.634443	0	0	0.048857	0	0	-
Gm12507		-0.845556	0		0.739407	0		0.634443	0	0	-0.95052	0	0	-
Traj34		-0.260059	0		0.328502	0		0.634443	0	0	0.045882	0	0	-
Gm13859		-0.260059	0		-0.0460151	0		0.634443	0	0	0.420399	0	0	-
Gm15156		-0.845486	0		0.328488	0		0.634442	0	0	-0.539532	0	0	-
Trdv2-1		-0.548596	0		0.325534	0		0.634442	0	0	-0.239688	0	0	-
Gm14472		-0.548596	0		-0.304788	0		0.634442	0	0	0.390634	0	0	-
Mir5113		-1.44632	0		0.739407	0		0.634442	0	0	-1.55129	0	0	-
Gm14209		-0.260058	0		-0.149114	0		0.634441	0	0	0.523498	0	0	-
4932411N23Rik		-0.260057	0		0.739406	0		0.634441	0	0	-0.365023	0	0	-
4930404H24Rik		-0.260057	0		0.739406	0		0.634441	0	0	-0.365023	0	0	-
Gm11739		-0.260057	0		0.739406	0		0.634441	0	0	-0.365022	0	0	-
Olfr221		-0.260056	0		0.739406	0		0.63444	0	0	-0.365022	0	0	-
1700123L14Rik		0.0284815	0		0.325478	0		0.634439	0	0	0.337443	0	0	-
n-R5s197		-0.260056	0		0.739407	0		0.634439	0	0	-0.365023	0	0	-
Ankrd34c		0.0284816	0		0.325477	0		0.634439	0	0	0.337444	0	0	-
Gm15799		0.0284816	0		0.325477	0		0.634439	0	0	0.337444	0	0	-
Bpifa6		0.028483	0		-0.148378	0		0.634439	0	0	0.8113	0	0	-
Gm13770		-0.260055	0		0.325482	0		0.634439	0	0	0.0489018	0	0	-
Snora41		-0.260055	0		-0.150229	0		0.634438	0	0	0.524612	0	0	-
Olfr183		-0.548591	0		0.739406	0		0.634437	0	0	-0.653559	0	0	-
n-R5s64		-1.72987	0		0.739407	0		0.634437	0	0	-1.83484	0	0	-
Gm12263		-0.548589	0		0.739405	0		0.634435	0	0	-0.653559	0	0	-
Gm12919		0.0284852	0		0.325449	0		0.634435	0	0	0.337472	0	0	-
Gm13928		0.0284871	0		0.32548	0		0.634434	0	0	0.337441	0	0	-
Gm12927		-0.26005	0		0.739405	0		0.634434	0	0	-0.365021	0	0	-
Gm15644		-0.26005	0		0.739405	0		0.634434	0	0	-0.365021	0	0	-
2310075C17Rik		-0.26005	0		0.739405	0		0.634433	0	0	-0.365021	0	0	-
Rtp1		-0.26005	0		0.739405	0		0.634433	0	0	-0.365021	0	0	-
Gm23085		0.0284873	0		0.739404	0		0.634432	0	0	0	0	0	-
Dbx2		-0.260048	0		0.739404	0		0.634431	0	0	-0.365021	0	0	-
Gm13256		0.0284884	0		0.739404	0		0.634431	0	0	0	0	0	-
Olfr267		0.0284884	0		0.739404	0		0.634431	0	0	0	0	0	-
Gm15333		0.0284884	0		0.739404	0		0.634431	0	0	0	0	0	-
Gm11382		0.0284884	0		0.739404	0		0.634431	0	0	0	0	0	-
Gm12093		0.0284884	0		0.739404	0		0.634431	0	0	0	0	0	-
Gm25202		0.0284884	0		0.739404	0		0.634431	0	0	0	0	0	-
Gm13428		0.0284884	0		0.739404	0		0.634431	0	0	0	0	0	-
Gm13477		0.0284884	0		0.739404	0		0.634431	0	0	0	0	0	-
Mir3097		-0.260045	0		0.739404	0		0.634428	0	0	-0.365021	0	0	-
Spocd1		-0.0144189	0		0.69482	0		0.632754	0	0	0	0	0	-
Glra3		0	0		0.53147	0		0.632587	0	0	0	0	0	-
H1f8		0.37209	0		1.37274	0		0.632362	0	0	-0.368287	0	0	-
Ssmem1		-0.408423	0	0.0145758	0.0785303	0		0.632085	0	0	0.145131	0	0	-
Cfhr1		0.293242	0		0.119161	0		0.631567	0	0	0.805648	0	0	-
Tctex1d1		0.1859	0	0.148216	0.819545	0		0.62999	0	0	-0.00365581	0	0	-
Gm23162		0.714594	0	0.35889	1.8796	0		0.629797	0	0	-0.535212	0	0	-
Traj42		0.350911	0		1.34364	0		0.627705	0	0	-0.365024	0	0	-
Gm4793		-0.121809	0	0.0380646	-0.18314	0		0.625624	0	0	0.686956	0	0	-
Pdzd9		-0.351314	0		-0.441681	0		0.625203	0	0	0.71557	0	0	-
Gm24576		-0.964731	0	0.263221	1.29314	0		0.624846	0	0	-1.63302	0	0	-
Gm12136		1.59828	0	0.455973	1.88796	0		0.624454	0	0	0.334781	0	0	-
Ropn1		0	0		-0.702744	0		0.623996	0	0	1.14914	0	0	-
Gm11585		-0.234871	0		0.924825	0		0.623384	0	0	-0.536312	0	0	-
2410141K09Rik		0.943918	0	0.250359	-1.2693	0		0.623058	0	0.0553281	2.83627	0	0	-
E130201H02Rik		1.25174	0		1.53232	0		0.621509	0	0	0.340928	0	0	-
Npffr2		-0.222998	0		-0.700233	0		0.619688	0	0	1.09692	0	0	-
Tdh		-0.192583	0		-0.346223	0		0.619625	0	0	0.773265	0	0	-
Gm17541		-0.426914	0	0.333779	1.00608	0		0.611912	0	0	-0.821082	0	0	-
Gm17214		-0.434586	0	0.108929	0.613967	0		0.61112	0	0	-0.437432	0	0	-
Gm11970	0.633279	-2.03086	0	0.0168598	-0.110104	0		0.610837	0	0	-1.30992	0	0	-
9630028B13Rik	0.0489126	-0.310344	0	0.63991	2.06376	0		0.608874	0	0	-1.76523	0	0	-
Otog		-0.342437	0		0.919812	0		0.608725	0	0	-0.653524	0	0	-
Gm13333		-1.19026	0		0.506361	0		0.60869	0	0	-1.08793	0	0	-
Tas2r108		-0.946213	0		0.126473	0		0.608689	0	0	-0.463996	0	0	-
Gm11638		-1.78446	0		-1.19569	0		0.608689	0	0	0.019918	0	0	-
Tmem211		-0.898781	0		0.506174	0		0.608689	0	0	-0.796266	0	0	-
Gm14874		-0.625008	0		0.919745	0		0.608689	0	0	-0.936064	0	0	-
Akap3		-0.637117	0		-1.01683	0		0.608688	0	0	0.9884	0	0	-
Gm11537		-0.0539666	0		0.132743	0		0.608687	0	0	0.421978	0	0	-
Gm7222		-0.638801	0		0.506008	0		0.608687	0	0	-0.536122	0	0	-
Gm7599		-0.0539662	0		0.505947	0		0.608687	0	0	0.048773	0	0	-
Gm13206		-0.922632	0		0.919745	0		0.608686	0	0	-1.23369	0	0	-
Gm13172		-1.33421	0		0.0388022	0		0.608686	0	0	-0.76433	0	0	-
Gm15825		-0.342504	0		0.506081	0		0.608686	0	0	-0.239898	0	0	-
Mir5133		-0.0539654	0		-0.449864	0		0.608686	0	0	1.00458	0	0	-
Gm11511		-0.0539654	0		-0.426746	0		0.608686	0	0	0.981466	0	0	-
Traj28		0.234572	0		0.133653	0		0.608686	0	0	0.709605	0	0	-
Gm25219		-0.0539656	0		0.505925	0		0.608686	0	0	0.0487951	0	0	-
Gm26202		-0.342503	0		-0.708508	0		0.608685	0	0	0.97469	0	0	-
Rln1		-0.0539652	0		0.919743	0		0.608685	0	0	-0.365023	0	0	-
1700019A02Rik		0.234573	0		0.505883	0		0.608685	0	0	0.337375	0	0	-
Gm839		-0.0539651	0		0.919743	0		0.608685	0	0	-0.365023	0	0	-
Gm13691		-0.342503	0		0.919744	0		0.608685	0	0	-0.653562	0	0	-
Xkr7		-0.342502	0		0.919743	0		0.608684	0	0	-0.653561	0	0	-
Gm15376		-0.0539637	0		0.919744	0		0.608684	0	0	-0.365023	0	0	-
Olfr332		0.234574	0		0.919741	0		0.608683	0	0	0	0	0	-
Gm17022		0.234574	0		0.919741	0		0.608683	0	0	0	0	0	-
Gm15271		0.234574	0		0.919741	0		0.608683	0	0	0	0	0	-
Gm15182		0.234576	0		0.505933	0		0.608683	0	0	0.337325	0	0	-
Gm13440		0.234574	0		0.919741	0		0.608683	0	0	0	0	0	-
Gm22591		-0.0539628	0		0.919742	0		0.608682	0	0	-0.365022	0	0	-
Gm15261		0.234575	0		0.505819	0		0.608681	0	0	0.337438	0	0	-
BC023719		-0.604702	0		0.919741	0		0.60868	0	0	-0.915764	0	0	-
Gm24605		0.234577	0		0.919739	0		0.608679	0	0	0	0	0	-
Gm22748		-2.43804	0		0.0320551	0		0.608676	0	0	-1.86142	0	0	-
Gm5065		0.234579	0		0.508886	0		0.608676	0	0	0.334369	0	0	-
Gm5566		0.6714	0	0.467117	1.8048	0		0.607219	0	0	-0.526179	0	0	-
Hcrt		0.251173	0		0.934808	0		0.60715	0	0	0	0	0	-
mt-Tv		0.440667	0		1.12421	0		0.607059	0	0	0	0	0	-
Unc93a2		-0.00438049	0	0.535854	2.56639	0		0.60697	0	0	-1.9638	0	0	-
Eps8l3		0.638484	0		1.32186	0		0.606887	0	0	0	0	0	-
Gpr62		0.584455	0		1.14267	0		0.606678	0	0	0.048462	0	0	-
Gm11626		-0.432338	0		0.711893	0		0.605781	0	0	-0.53845	0	0	-
Gm14057	0.344792	-1.05461	0	0.0471787	0.215766	0		0.605658	0	0	-0.664722	0	0	-
Epx		0.285719	0		0.967814	0		0.60561	0	0	0	0	0	-
Tex50		0.15213	0		1.12153	0		0.604373	0	0	-0.365023	0	0	-
Trim71		0.667161	0	0.000926737	-0.00487664	0		0.604193	0	0	1.27623	0	0	-
Gm6117		-0.136404	0		-0.301387	0		0.604053	0	0	0.769036	0	0	-
Dok6	0.0373912	0.189872	0	0.0470327	0.193021	0		0.602667	0	0	0.599518	0	0	-
Ctrc		1.58875	0	0.881403	2.42869	0		0.602589	0	0	-0.237358	0	0	-
E130114P18Rik	0.591078	-1.56494	0	0.281898	-0.916257	0		0.602511	0	0	-0.0461705	0	0	-
Gm15467	0.0721583	-0.351102	0	0.201408	0.764019	0		0.600916	0	0	-0.514204	0	0	-
Lman1l		0.788196	0	0.699941	1.92333	0		0.600701	0	0	-0.534436	0	0	-
Spata9		0.268077	0		1.18847	0		0.599534	0	0	-0.320858	0	0	-
1600025M17Rik		0.0334661	0	0.155967	0.633753	0		0.598889	0	0	-0.00139753	0	0	-
Gm8534		0.0624392	0		1.31277	0		0.596767	0	0	-0.653563	0	0	-
Kcnk4		0.440668	0		0.0591484	0		0.59569	0	0	0.97721	0	0	-
Rhox4c		-0.368444	0		0.836672	0		0.595619	0	0	-0.609497	0	0	-
Gm12011		-0.431394	0		1.11256	0		0.595409	0	0	-0.948547	0	0	-
Rpl7a-ps12		-0.463171	0	0.00286893	-0.0160891	0		0.595007	0	0	0.147925	0	0	-
Gm16177		1.66399	0	0.303809	1.46639	0		0.594943	0	0	0.792547	0	0	-
Gpr142		1.30325	0	0.955885	2.13955	0		0.594887	0	0	-0.241418	0	0	-
Gm8194		0.721527	0		1.55674	0		0.594707	0	0	-0.240507	0	0	-
Gm5415	0.0584284	0.344015	0	0.20128	0.852741	0		0.593761	0	0	0.0850354	0	0	-
Gm11457		-0.0391514	0		0.494887	0		0.592843	0	0	0.058805	0	0	-
Gm11794		0.152136	0		-0.978112	0		0.592174	0	0	1.72242	0	0	-
Gm15635		0.126538	0	0.0259651	0.109288	0		0.591228	0	0	0.608478	0	0	-
Gm2673		0.698918	0		1.94318	0		0.5907	0	0	-0.653563	0	0	-
Gm15157		0.440668	0		0.693452	0		0.590111	0	0	0.337327	0	0	-
Gm9991		-0.432704	0		1.10694	0		0.589788	0	0	-0.949857	0	0	-
1700019G24Rik		-1.42166	0		-0.782593	0		0.5894	0	0	-0.0496714	0	0	-
Gm15155		-0.553762	0		-0.0707895	0		0.589382	0	0	0.10641	0	0	-
Rln3		-0.431933	0		0.695382	0		0.589321	0	0	-0.537994	0	0	-
9430041J12Rik		-0.73296	0	0.65231	1.77117	0		0.588846	0	0.0415165	-1.91529	0	0	-
Gm12235		0.440667	0		1.10482	0		0.587665	0	0	0	0	0	-
Chrna2		0.152131	0		1.10405	0		0.586898	0	0	-0.365024	0	0	-
Cyp2a12	0.663996	-1.93497	0	1.22104	-2.50947	0		0.58673	0	0	1.16124	0	0	-
Crhbp		0.15213	0		0.315691	0		0.586349	0	0	0.422787	0	0	-
Gykl1		0.440667	0		1.10313	0		0.585978	0	0	0	0	0	-
H2ap		0.440668	0		0.314889	0		0.585681	0	0	0.711459	0	0	-
Gm16487		-1.35679	0		-0.665442	0		0.585602	0	0	-0.105749	0	0	-
Tbx10		0.655912	0		0.905549	0		0.584248	0	0	0.334612	0	0	-
Gm14606		-0.976531	0		0.687496	0		0.583628	0	0	-1.0804	0	0	-
Trpc5os		0.440668	0		1.10047	0		0.583314	0	0	0	0	0	-
Gm23344		0.44067	0		0.686621	0		0.58321	0	0	0.337258	0	0	-
Gm25574		-2.72448	0	0.0251414	0.223392	0		0.583094	0	0	-2.36478	0	0	-
Habp2		0.103094	0		-0.100291	0		0.582978	0	0	0.786363	0	0	-
Gm13342	0.370599	1.84637	0	0.688862	2.66836	0		0.581876	0	0	-0.240119	0	0	-
Tpte		-1.42189	0		0.224283	0		0.58157	0	0	-1.0646	0	0	-
Fam170b		-0.13641	0		1.09871	0		0.581556	0	0	-0.653562	0	0	-
Gm25047		-1.00904	0		0.217536	0		0.581506	0	0	-0.645071	0	0	-
Gm11955		0.15213	0		1.09792	0		0.580764	0	0	-0.365023	0	0	-
Rpl31-ps13		-1.37975	0	0.0434374	0.348799	0		0.579666	0	0	-1.14888	0	0	-
Snord80	0.26752	-0.936076	0	0.0367565	-0.170942	0		0.579251	0	0	-0.185882	0	0	-
Dmrta2		0.819312	0	0.463312	1.54671	0		0.579023	0	0	-0.148372	0	0	-
Gm22620		0.0624094	0		0.881277	0		0.578791	0	0	-0.240076	0	0	-
1700028N14Rik		0.387159	0	0.000974476	-0.00566507	0		0.578715	0	0	0.971539	0	0	-
Gm7781		0.440667	0		1.0951	0		0.577948	0	0	0	0	0	-
Gm8666		0.0793759	0		-0.320027	0		0.577711	0	0	0.977114	0	0	-
En1		-1.84889	0	0.0871551	-0.555183	0		0.576849	0	0	-0.716857	0	0	-
Igkv6-13	0.122606	0.805253	0	0.0968662	-0.569191	0		0.576039	0	0	1.95048	0	0	-
Gm4919		-0.136408	0		0.681993	0		0.575987	0	0	-0.242414	0	0	-
Eif3s6-ps1		-0.608918	0		1.11406	0		0.575384	0	0	-1.1476	0	0	-
2200002J24Rik		0.440669	0		0.677845	0		0.57455	0	0	0.337373	0	0	-
4930469K13Rik		-0.136409	0		-0.638524	0		0.574412	0	0	1.07653	0	0	-
Gm8439		0.350271	0		0.877292	0		0.573044	0	0	0.0460222	0	0	-
Barx1		-0.432719	0		1.08785	0		0.570696	0	0	-0.949872	0	0	-
Kcnmb4os2	0.605725	-2.24951	0	0.0454066	-0.322101	0		0.570399	0	0	-1.35701	0	0	-
Gabra2	0.0730985	-0.410157	0	0.156427	0.721076	0		0.569845	0	0	-0.561389	0	0	-
Gm14585		-0.136409	0		0.212011	0		0.569271	0	0	0.220851	0	0	-
Trav9d-4	0.00673934	-0.0643559	0	0.244247	1.24414	0		0.568599	0	0	-0.739898	0	0	-
Gm9795		0.877439	0	0.148078	-1.43733	0		0.568576	0	0	2.88334	0	0	-
Tmem74bos		-0.00791979	0		0.0622163	0		0.567185	0	0	0.497049	0	0	-
Tex16		0	0		0.463532	0		0.56465	0	0	0	0	0	-
Gm6823		0.298367	0		1.51538	0		0.56345	0	0	-0.653562	0	0	-
Pax8		0	0		0.462164	0		0.563281	0	0	0	0	0	-
1700021A07Rik		0.385945	0	0.378514	1.04285	0		0.562035	0	0	-0.0948747	0	0	-
Etos1		1.1857	0	0.77652	2.40128	0		0.562015	0	0	-0.653563	0	0	-
Grm5		0.58706	0		0.0795082	0		0.560977	0	0	1.06853	0	0	-
Olfr334-ps1		0.0492699	0		0.850218	0		0.56087	0	0	-0.240078	0	0	-
Trim43a		0.21533	0		0.528235	0		0.559426	0	0	0.24652	0	0	-
Reg1		-0.283949	0		1.09407	0		0.558011	0	0	-0.820008	0	0	-
Gm12502		-0.433295	0		-0.280656	0		0.55456	0	0	0.401922	0	0	-
Gm9922		-0.415373	0	0.199862	0.890315	0		0.553748	0	0	-0.751939	0	0	-
Gm12167		-0.177096	0	0.405602	-1.12239	0		0.553695	0	0.00409736	1.49899	0	0	-
Gm13034		0.751725	0		1.84049	0		0.553683	0	0	-0.535084	0	0	-
G630018N14Rik		0	0		0.136468	0		0.553677	0	0	0.239609	0	0	-
Trav6n-6		0.702564	0	0.117514	0.868986	0		0.553572	0	0	0.38715	0	0	-
Trgv3		0.366846	0		0.410959	0		0.553531	0	0	0.509419	0	0	-
Gm17188		-0.0270776	0		0.975185	0		0.552007	0	0	-0.450256	0	0	-
Cort		0.0797868	0		1.28523	0		0.551883	0	0	-0.653561	0	0	-
Gm12110		-0.500283	0		0.868634	0		0.551323	0	0	-0.817593	0	0	-
Gm4952		1.46051	0	0.794425	1.96314	0		0.5504	0	0	0.0477735	0	0	-
Rrh		0.612665	0		1.09787	0		0.549962	0	0	0.0647616	0	0	-
Gm15829		-0.248499	0	0.119653	0.484352	0		0.547901	0	0	-0.184949	0	0	-
Gm14062		-0.505114	0		-0.704072	0		0.545723	0	0	0.744682	0	0	-
Trav8-1	0.00551759	-0.0361087	0	0.456408	1.41639	0		0.545576	0	0	-0.90692	0	0	-
Agxt		-0.217231	0		0.411098	0		0.543745	0	0	-0.0845844	0	0	-
Gm14125		-0.574259	0		1.30178	0		0.54313	0	0	-1.33291	0	0	-
Gm5614		0.366869	0		0.544563	0		0.543041	0	0	0.365347	0	0	-
Gm6425		0.368725	0		1.27592	0		0.542173	0	0	-0.365023	0	0	-
Trim38		-0.217074	0		0.859351	0		0.542034	0	0	-0.53439	0	0	-
C2cd6		-0.246499	0		-0.110597	0		0.541646	0	0	0.405744	0	0	-
Gm8902		0.0783731	0		0.857716	0		0.539279	0	0	-0.240064	0	0	-
Mmp7		-0.0364168	0	0.0205842	-0.114633	0		0.539103	0	0	0.61732	0	0	-
Gpr149		-0.67029	0	0.0102537	-0.0718443	0		0.537276	0	0	-0.0611697	0	0	-
Irx6		0	0		0.105215	0		0.537252	0	0	0.254436	0	0	-
Khdc1b		0.0622705	0		-0.0663167	0		0.537204	0	0	0.665791	0	0	-
Fmr1nb		-0.896448	0		1.08231	0		0.536358	0	0	-1.4424	0	0	-
Gm9817		-0.530682	0		-0.72021	0		0.536165	0	0	0.725693	0	0	-
Gm8152		0.876854	0	0.0787124	0.389446	0		0.535901	0	0	1.02331	0	0	-
Gm16010	0.13308	-0.475438	0	0.0871551	0.299905	0		0.535868	0	0	-0.239476	0	0	-
4930429F24Rik		-1.34702	0	0.362847	-1.12659	0		0.535239	0	0	0.314814	0	0	-
Padi6		0.354528	0		0.965996	0		0.534983	0	0	0	0	0	-
Gm13583		0.37176	0		0.982698	0		0.534453	0	0	0	0	0	-
Klk1b4		-0.433348	0	0.150896	0.681177	0		0.53442	0	0	-0.580105	0	0	-
Serpinb13		-0.940516	0		0.63614	0		0.533869	0	0	-1.04279	0	0	-
Krt75		0.876478	0		1.48641	0		0.533445	0	0	0	0	0	-
Gm17085		0.0789084	0		0.851122	0		0.529741	0	0	-0.242473	0	0	-
Gm3443		-0.982887	0		0.847052	0		0.529344	0	0	-1.30059	0	0	-
Nr1i3		0.167121	0		-1.27326	0		0.529266	0	0	1.96965	0	0	-
Snord2		-0.878233	0	0.106787	-0.496738	0		0.528041	0	0	0.146546	0	0	-
AY512915		0	0		0.424518	0		0.525635	0	0	0	0	0	-
Gm14537		1.47205	0	0.470233	1.55062	0		0.522358	0	0	0.443789	0	0	-
9530036M11Rik	0.139376	-0.651915	0	0.139413	-0.56438	0		0.522348	0	0	0.434814	0	0	-
Frs3os		0	0		0.419982	0		0.5211	0	0	0	0	0	-
Hes5		-0.467342	0		-0.151831	0		0.520212	0	0	0.204701	0	0	-
1700022I11Rik		0	0		0.0987904	0		0.517374	0	0	0.240983	0	0	-
Xlr5c		0.536604	0		1.06823	0		0.516722	0	0	0	0	0	-
Tcfl5	0.0339556	0.168483	0	1.13461	2.27352	0		0.51567	0	0.00592947	-1.58936	0	0	-
Klrb1		0.367359	0		0.83445	0		0.515638	0	0	0.0485467	0	0	-
Trp73os		-0.00224344	0		0.148251	0		0.514189	0	0	0.363695	0	0	-
Gm13612		-0.266771	0	0.19716	1.75593	0		0.513973	0	0	-1.50873	0	0	-
Pitx3		-0.36293	0		0.410645	0		0.511762	0	0	-0.261813	0	0	-
Gm13532		0.815033	0		-0.883589	0		0.511725	0	0	2.21035	0	0	-
Gm15883	0.0424426	0.292523	0	0.0361568	0.218733	0		0.511585	0	0	0.585374	0	0	-
Tmem169		0.169184	0	0.152233	0.634488	0		0.508693	0	0	0.0433892	0	0	-
Rps8-ps3		-0.295032	0		1.01073	0		0.508315	0	0	-0.797443	0	0	-
Gm15539	0.287486	-0.943776	0	0.204899	-0.661341	0		0.507394	0	0	0.224959	0	0	-
A530076I17Rik		0.170603	0		0.828008	0		0.50502	0	0	-0.152385	0	0	-
Gm11675		-0.56321	0	0.0127598	0.112317	0		0.504598	0	0	-0.170929	0	0	-
Agxt2		0	0		0.030548	0		0.504191	0	0	0.296042	0	0	-
Gm14225	0.483376	-1.11512	0	0.255694	0.816835	0		0.502828	0	0.0144017	-1.42913	0	0	-
Nr2e3		0.0165931	0		-0.41127	0		0.499812	0	0	0.927675	0	0	-
Aipl1	0.482593	1.50729	0	0.272348	0.963304	0		0.499194	0	0	1.04318	0	0	-
Gm8424	0.188923	0.857242	0	0.211196	0.861323	0		0.497373	0	0	0.493293	0	0	-
Gm22027		-1.22909	0	0.045103	0.251233	0		0.496713	0	0	-0.983605	0	0	-
1700012C14Rik		-0.479534	0		-0.035851	0		0.496596	0	0	0.0529136	0	0	-
Them7		-1.07336	0		0.0527406	0		0.495993	0	0	-0.630112	0	0	-
Gm13602		-0.364841	0	0.267874	1.41657	0		0.495609	0	0	-1.2858	0	0	-
Apol10a		-0.320727	0		0.659856	0		0.494328	0	0	-0.486255	0	0	-
Gpr22		-0.691283	0	0.187272	1.17736	0		0.494208	0	0	-1.37443	0	0	-
Traj49		0.796098	0		1.24123	0		0.493525	0	0	0.0483959	0	0	-
Gm25604		-0.246405	0		1.44055	0		0.492089	0	0	-1.19486	0	0	-
Gm12420		0.266758	0	0.176003	0.713953	0		0.491058	0	0	0.0438622	0	0	-
Mup2		0	0		0.376167	0		0.488011	0	0	0	0	0	-
Rhox3c		0	0		0.3864	0		0.487518	0	0	0	0	0	-
Tent5d		0.169174	0		0.733107	0		0.487449	0	0	0	0	0	-
Hrk		0.071266	0	0.150801	0.577822	0		0.487289	0	0	-0.0192664	0	0	-
Gm14044		0	0		-1.02666	0		0.486304	0	0	1.33538	0	0	-
Cyp2c37		0	0		-2.46593	0		0.484398	0	0	2.76544	0	0	-
Arx		-0.469325	0		0.382732	0		0.483837	0	0	-0.36822	0	0	-
Faddos		0.803552	0		1.23884	0		0.483571	0	0	0.0482876	0	0	-
Lgsn		-0.205813	0		-0.935636	0		0.483468	0	0	1.21329	0	0	-
Gm17116	0.00376894	-0.0245121	0	0.502935	1.392	0		0.483047	0	0	-0.933461	0	0	-
Ccnb3		0	0		0.38174	0		0.482858	0	0	0	0	0	-
Myod1		-1.30645	0		-0.380902	0		0.48265	0	0	-0.442896	0	0	-
Gm15285		-0.216801	0		-1.32839	0		0.482468	0	0	1.59406	0	0	-
Cdk19os		-0.14625	0		-0.0981244	0		0.481725	0	0	0.433599	0	0	-
Hyal6		0	0		0.380128	0		0.481246	0	0	0	0	0	-
Gm25994		0.484883	0		1.61947	0		0.481026	0	0	-0.653558	0	0	-
Gm12222		0.802118	0		1.35951	0		0.480907	0	0	0	0	0	-
Ccnb1-ps		0.64153	0		1.19873	0		0.480721	0	0	0	0	0	-
Gm12734		-1.27772	0		-0.507242	0		0.479864	0	0	-0.290613	0	0	-
Gm13660		-0.754689	0		-1.31483	0		0.479863	0	0	1.04001	0	0	-
Gm12842		-0.754689	0		-1.00229	0		0.479863	0	0	0.727459	0	0	-
Gm12320		-1.33697	0		0.378735	0		0.47986	0	0	-1.23585	0	0	-
Olig1		-1.05207	0		0.378734	0		0.479853	0	0	-0.950953	0	0	-
Gm11785		-1.03626	0		-0.0321244	0		0.479852	0	0	-0.524279	0	0	-
Gm14745		-0.754677	0		-0.51242	0		0.479852	0	0	0.237596	0	0	-
4933412E24Rik		0	0		0.378734	0		0.479852	0	0	0	0	0	-
EU599041		0	0		0.378734	0		0.479852	0	0	0	0	0	-
Gm10337		0	0		0.378734	0		0.479852	0	0	0	0	0	-
Gm11679		0	0		0.378734	0		0.479852	0	0	0	0	0	-
Gm14657		0	0		0.378734	0		0.479852	0	0	0	0	0	-
Gm14688		0	0		0.378734	0		0.479852	0	0	0	0	0	-
Gm14769		0	0		0.378734	0		0.479852	0	0	0	0	0	-
Gm15782		0	0		0.378734	0		0.479852	0	0	0	0	0	-
Gm17114		0	0		0.378734	0		0.479852	0	0	0	0	0	-
Gm24204		0	0		0.378734	0		0.479852	0	0	0	0	0	-
Gm26119		0	0		0.378734	0		0.479852	0	0	0	0	0	-
Gm26414		0	0		0.378734	0		0.479852	0	0	0	0	0	-
Gm3208		0	0		0.378734	0		0.479852	0	0	0	0	0	-
Gm6491		0	0		0.378734	0		0.479852	0	0	0	0	0	-
Gm9999		0	0		0.378734	0		0.479852	0	0	0	0	0	-
Mageb3		0	0		0.378734	0		0.479852	0	0	0	0	0	-
Mirlet7d		0	0		0.378734	0		0.479852	0	0	0	0	0	-
Rps10-ps3		0	0		0.378734	0		0.479852	0	0	0	0	0	-
Trbj1-6		0	0		0.378734	0		0.479852	0	0	0	0	0	-
1700010K24Rik		0	0		0.378734	0		0.479852	0	0	0	0	0	-
1700020N01Rik		0	0		0.378734	0		0.479852	0	0	0	0	0	-
1700025D23Rik		0	0		0.378734	0		0.479852	0	0	0	0	0	-
2410152P15Rik		0	0		0.378734	0		0.479852	0	0	0	0	0	-
4921508D12Rik		0	0		0.378734	0		0.479852	0	0	0	0	0	-
4921528I07Rik		0	0		0.378734	0		0.479852	0	0	0	0	0	-
4930533K18Rik		0	0		0.378734	0		0.479852	0	0	0	0	0	-
4933424L21Rik		0	0		0.378734	0		0.479852	0	0	0	0	0	-
A530010F05Rik		0	0		0.378734	0		0.479852	0	0	0	0	0	-
Adam6a		0	0		0.378734	0		0.479852	0	0	0	0	0	-
Akain1		0	0		0.378734	0		0.479852	0	0	0	0	0	-
Avpr1b		0	0		0.378734	0		0.479852	0	0	0	0	0	-
AY358078		0	0		0.378734	0		0.479852	0	0	0	0	0	-
Best4-ps		0	0		0.378734	0		0.479852	0	0	0	0	0	-
Ccdc175		0	0		0.378734	0		0.479852	0	0	0	0	0	-
Ccdc54		0	0		0.378734	0		0.479852	0	0	0	0	0	-
Cyp2d41-ps		0	0		0.378734	0		0.479852	0	0	0	0	0	-
D1Pas1		0	0		0.378734	0		0.479852	0	0	0	0	0	-
Fam90a1a		0	0		0.378734	0		0.479852	0	0	0	0	0	-
Fsip2l		0	0		0.378734	0		0.479852	0	0	0	0	0	-
Gm11200		0	0		0.378734	0		0.479852	0	0	0	0	0	-
Gm11906		0	0		0.378734	0		0.479852	0	0	0	0	0	-
Gm12148		0	0		0.378734	0		0.479852	0	0	0	0	0	-
Gm12289		0	0		0.378734	0		0.479852	0	0	0	0	0	-
Gm12314		0	0		0.378734	0		0.479852	0	0	0	0	0	-
Gm12412		0	0		0.378734	0		0.479852	0	0	0	0	0	-
Gm12486		0	0		0.378734	0		0.479852	0	0	0	0	0	-
Gm12722		0	0		0.378734	0		0.479852	0	0	0	0	0	-
Gm13168		0	0		0.378734	0		0.479852	0	0	0	0	0	-
Gm13214		0	0		0.378734	0		0.479852	0	0	0	0	0	-
Gm13485		0	0		0.378734	0		0.479852	0	0	0	0	0	-
Gm13525		0	0		0.378734	0		0.479852	0	0	0	0	0	-
Gm14236		0	0		0.378734	0		0.479852	0	0	0	0	0	-
Gm14465		0	0		0.378734	0		0.479852	0	0	0	0	0	-
Gm14593		0	0		0.378734	0		0.479852	0	0	0	0	0	-
Gm14696		0	0		0.378734	0		0.479852	0	0	0	0	0	-
Gm14883		0	0		0.378734	0		0.479852	0	0	0	0	0	-
Gm14983		0	0		0.378734	0		0.479852	0	0	0	0	0	-
Gm15331		0	0		0.378734	0		0.479852	0	0	0	0	0	-
Gm15824		0	0		0.378734	0		0.479852	0	0	0	0	0	-
Gm15994		0	0		0.378734	0		0.479852	0	0	0	0	0	-
Gm16189		0	0		0.378734	0		0.479852	0	0	0	0	0	-
Gm17135		0	0		0.378734	0		0.479852	0	0	0	0	0	-
Gm22820		0	0		0.378734	0		0.479852	0	0	0	0	0	-
Gm22890		0	0		0.378734	0		0.479852	0	0	0	0	0	-
Gm23109		0	0		0.378734	0		0.479852	0	0	0	0	0	-
Gm23413		0	0		0.378734	0		0.479852	0	0	0	0	0	-
Gm23470		0	0		0.378734	0		0.479852	0	0	0	0	0	-
Gm25186		0	0		0.378734	0		0.479852	0	0	0	0	0	-
Gm25594		0	0		0.378734	0		0.479852	0	0	0	0	0	-
Gm26132		0	0		0.378734	0		0.479852	0	0	0	0	0	-
Gm4302		0	0		0.378734	0		0.479852	0	0	0	0	0	-
Gm4773		0	0		0.378734	0		0.479852	0	0	0	0	0	-
Gm6325		0	0		0.378734	0		0.479852	0	0	0	0	0	-
Gm6912		0	0		0.378734	0		0.479852	0	0	0	0	0	-
Gm9311		0	0		0.378734	0		0.479852	0	0	0	0	0	-
Gng2-ps1		0	0		0.378734	0		0.479852	0	0	0	0	0	-
Gpr17		0	0		0.378734	0		0.479852	0	0	0	0	0	-
H2ac1		0	0		0.378734	0		0.479852	0	0	0	0	0	-
Ighv7-2		0	0		0.378734	0		0.479852	0	0	0	0	0	-
Mir1941		0	0		0.378734	0		0.479852	0	0	0	0	0	-
Mir719		0	0		0.378734	0		0.479852	0	0	0	0	0	-
Mmp1b		0	0		0.378734	0		0.479852	0	0	0	0	0	-
Mrgprx1		0	0		0.378734	0		0.479852	0	0	0	0	0	-
Ms4a19		0	0		0.378734	0		0.479852	0	0	0	0	0	-
n-R5s47		0	0		0.378734	0		0.479852	0	0	0	0	0	-
Nat3		0	0		0.378734	0		0.479852	0	0	0	0	0	-
Nudt16l2		0	0		0.378734	0		0.479852	0	0	0	0	0	-
Obp2b		0	0		0.378734	0		0.479852	0	0	0	0	0	-
Olfr1414		0	0		0.378734	0		0.479852	0	0	0	0	0	-
Olfr543		0	0		0.378734	0		0.479852	0	0	0	0	0	-
Olfr651		0	0		0.378734	0		0.479852	0	0	0	0	0	-
Rnase13		0	0		0.378734	0		0.479852	0	0	0	0	0	-
Rpl21-ps4		0	0		0.378734	0		0.479852	0	0	0	0	0	-
Snora36b		0	0		0.378734	0		0.479852	0	0	0	0	0	-
Spink6		0	0		0.378734	0		0.479852	0	0	0	0	0	-
Traj15		0	0		0.378734	0		0.479852	0	0	0	0	0	-
Traj26		0	0		0.378734	0		0.479852	0	0	0	0	0	-
Trav15-2-dv6-2		0	0		0.378734	0		0.479852	0	0	0	0	0	-
Vmn1r44		0	0		0.378734	0		0.479852	0	0	0	0	0	-
Gm16234		-0.754676	0		-0.0352298	0		0.479852	0	0	-0.239595	0	0	-
2310005A03Rik		-1.05205	0		-0.0352261	0		0.479851	0	0	-0.536973	0	0	-
Gm10490		-0.466139	0		-0.512762	0		0.479851	0	0	0.526474	0	0	-
Gm13503		-0.754674	0		-0.0352359	0		0.47985	0	0	-0.239588	0	0	-
4930432M17Rik		-0.466137	0		0.378734	0		0.47985	0	0	-0.365022	0	0	-
Gm20445		-0.466137	0		0.378734	0		0.47985	0	0	-0.365022	0	0	-
Gm24339		-0.466137	0		0.378734	0		0.47985	0	0	-0.365022	0	0	-
Gm9870		-0.466137	0		0.378734	0		0.47985	0	0	-0.365022	0	0	-
4930597A21Rik		-0.466137	0		0.378734	0		0.47985	0	0	-0.365022	0	0	-
Gm10237		-0.466137	0		0.378734	0		0.47985	0	0	-0.365022	0	0	-
Gm11485		-0.466137	0		0.378734	0		0.47985	0	0	-0.365022	0	0	-
Gm11489		-0.466137	0		0.378734	0		0.47985	0	0	-0.365022	0	0	-
Gm13518		-0.466137	0		0.378734	0		0.47985	0	0	-0.365022	0	0	-
Gm15656		-0.466137	0		0.378734	0		0.47985	0	0	-0.365022	0	0	-
Gm23417		-0.466137	0		0.378734	0		0.47985	0	0	-0.365022	0	0	-
Gm4954		-0.466137	0		0.378734	0		0.47985	0	0	-0.365022	0	0	-
Gm5096		-0.466137	0		0.378734	0		0.47985	0	0	-0.365022	0	0	-
Gm6746		-0.466137	0		0.378734	0		0.47985	0	0	-0.365022	0	0	-
Gm7731		-0.466137	0		0.378734	0		0.47985	0	0	-0.365022	0	0	-
Pldi		-0.466137	0		0.378734	0		0.47985	0	0	-0.365022	0	0	-
Rpl13-ps5		-0.466137	0		0.378734	0		0.47985	0	0	-0.365022	0	0	-
Gm1335		-1.05208	0		-0.0352327	0		0.479849	0	0	-0.536998	0	0	-
Gm13420		0	0		-0.0321071	0		0.479849	0	0	0.334356	0	0	-
4930441J16Rik		0	0		-0.0321071	0		0.479849	0	0	0.334356	0	0	-
Gm11558		0	0		-0.0352498	0		0.479849	0	0	0.337498	0	0	-
Ccdc105		0	0		-0.0352498	0		0.479849	0	0	0.337498	0	0	-
Gm12741		0	0		-0.0352498	0		0.479849	0	0	0.337498	0	0	-
Gm14660		0	0		-0.0352498	0		0.479849	0	0	0.337498	0	0	-
Gm15187		0	0		-0.0352498	0		0.479849	0	0	0.337498	0	0	-
Gm22175		0	0		-0.0352498	0		0.479849	0	0	0.337498	0	0	-
Gm23652		0	0		-0.0352498	0		0.479849	0	0	0.337498	0	0	-
Gm24613		0	0		-0.0352498	0		0.479849	0	0	0.337498	0	0	-
Gm8540		0	0		-0.0352498	0		0.479849	0	0	0.337498	0	0	-
Mc4r		0	0		-0.0352498	0		0.479849	0	0	0.337498	0	0	-
Serpina3l-ps		0	0		-0.0352498	0		0.479849	0	0	0.337498	0	0	-
Tmem132b		0	0		-0.0352498	0		0.479849	0	0	0.337498	0	0	-
Tssk5		0	0		-0.0352498	0		0.479849	0	0	0.337498	0	0	-
Gm10581		-0.466137	0		-1.00503	0		0.479849	0	0	1.01875	0	0	-
Zfp804b		-0.466136	0		-0.513069	0		0.479848	0	0	0.526782	0	0	-
Gm11507		-0.754671	0		0.378734	0		0.479848	0	0	-0.653557	0	0	-
Gm15618		-0.754671	0		0.378734	0		0.479848	0	0	-0.653557	0	0	-
Gm24338		-0.754671	0		0.378734	0		0.479848	0	0	-0.653557	0	0	-
1700003D09Rik		-0.754671	0		0.378734	0		0.479848	0	0	-0.653557	0	0	-
Gm11373		-0.754671	0		0.378734	0		0.479848	0	0	-0.653557	0	0	-
Gm13542		-0.754671	0		0.378734	0		0.479848	0	0	-0.653557	0	0	-
Gm16271		-0.754671	0		0.378734	0		0.479848	0	0	-0.653557	0	0	-
Gm24046		-0.754671	0		0.378734	0		0.479848	0	0	-0.653557	0	0	-
Snord23		-0.754671	0		0.378734	0		0.479848	0	0	-0.653557	0	0	-
Gm15499		-0.466134	0		-0.0321071	0		0.479847	0	0	0.0458196	0	0	-
Gm11874		-0.466134	0		-0.0321071	0		0.479847	0	0	0.0458196	0	0	-
D830044D21Rik		-0.466134	0		-0.0352498	0		0.479847	0	0	0.0489623	0	0	-
Gm12889		-0.466134	0		-0.0352498	0		0.479847	0	0	0.0489623	0	0	-
Gm13432		-0.466134	0		-0.0352498	0		0.479847	0	0	0.0489623	0	0	-
Igkv8-26		-0.466134	0		-0.0352498	0		0.479847	0	0	0.0489623	0	0	-
AA645442		-0.466134	0		-0.0352498	0		0.479847	0	0	0.0489623	0	0	-
Ctrb1		-0.466134	0		-0.0352498	0		0.479847	0	0	0.0489623	0	0	-
Gm12754		-0.466134	0		-0.0352498	0		0.479847	0	0	0.0489623	0	0	-
Gm25801		-0.466134	0		-0.0352498	0		0.479847	0	0	0.0489623	0	0	-
Gm23636		-0.466134	0		-0.513214	0		0.479846	0	0	0.526927	0	0	-
4930442H23Rik		0	0		-0.405269	0		0.479846	0	0	0.707517	0	0	-
[truncated: 21,833 more rows]

## Sheet: Supp Table 3
Supp Table 3: Cell type abundance
			CYBERSORT, using Tabula Muris collection											CYBERSORT, using Steuerman et al. 2018 data									CPM , using Steuerman et al. 2018 data
Sample Identifier in GEO	Time (days)	Group	Stromal	Endothelial	Epithelial	Ciliated	Monocyte	Classical monocytes	B cells	T cells	NK cells	Leukocytes	Myeloid	lymphatic endothelial cells (LECs)	Matrix Fibroblasts	Blood vascular endothelial cells (BECs)	Epithelial	T cells	Granulocytes (GN)	B cells	Mononuclear phagocyte system (MPS)	NK cells	lymphatic endothelial cells (LECs)	Blood vascular endothelial cells (BECs)	Epithelial	Matrix Fibroblasts	Granulocytes (GN)	Mononuclear phagocyte system (MPS)	NK cells	T cells	B cells
Mock_1	1	Mock	0.222915	0.299863	0.196984	0.0553097	0.0860905	0	0.00608136	0.00701902	0	0.0101828	0.0651436	0.138503	0.103536	0.125523	0.557112	0	0	0.0431822	0.0321434	0	0.0916676	0.0895862	0.0642206	0.0685222	-0.0763427	-0.0251562	-0.0555722	-0.0768056	-0.0473879
Mock_2	2	Mock	0.240008	0.296723	0.190324	0.0433245	0.0839636	0	0.018992	0.0165783	0.00211811	0.0102223	0.0509517	0.108848	0.0933192	0.147747	0.583878	0	0	0.0341588	0.0320488	0	0.0846227	0.0829938	0.0592021	0.0632961	-0.0780026	-0.0268498	-0.0472147	-0.068791	-0.0393482
Mock_3	3	Mock	0.218628	0.283193	0.199561	0.0611234	0.0727629	0	0.0163377	0.00238598	0.0072346	0.0108012	0.047438	0.080502	0.107016	0.141622	0.588268	0	0	0.019472	0.0631207	0	0.0656294	0.0671712	0.0518183	0.0494702	-0.0844243	-0.022457	-0.0265002	-0.0514147	-0.0204799
Mock_4	4	Mock	0.226331	0.298101	0.188079	0.0439128	0.0924738	0	0.0098472	0.0149618	0.0109754	0.00827917	0.0584521	0.145046	0.0804313	0.157	0.54422	0	0	0.0472706	0.0260328	0	0.0894879	0.0862336	0.0600778	0.0629982	-0.083417	-0.0297516	-0.046533	-0.0683787	-0.0394918
Mock_5	5	Mock	0.222498	0.309222	0.198758	0.0529478	0.0788293	0	0.0136515	0.0161415	0	0.0133351	0.0499734	0.156666	0.0796181	0.126592	0.577396	0	0	0.0545397	0.00518881	0	0.0924923	0.0900958	0.0620801	0.0711348	-0.065011	-0.0289546	-0.0609565	-0.0794429	-0.0505121
Mock_5.291	5.291	Mock	0.224764	0.318091	0.195985	0.0441157	0.0886268	0	0	0.0123538	0	0.00819228	0.0744212	0.182468	0.0975851	0.132427	0.507711	0	0	0.0439826	0.0358264	0	0.102575	0.0979872	0.0636605	0.0817137	-0.0634379	-0.0326233	-0.0714489	-0.0902493	-0.0574412
Mock_5.75	5.75	Mock	0.239558	0.301062	0.193403	0.0472314	0.0801782	0	0.00613235	0.0121586	0	0.0111466	0.0574932	0.108631	0.103273	0.143131	0.573527	0	0	0.0369223	0.0345145	0	0.0910465	0.0887217	0.0608449	0.0696488	-0.0803293	-0.0300135	-0.052431	-0.0747729	-0.0419634
Mock_6_2	6	Mock	0.228721	0.313991	0.20061	0.056437	0.0782621	0	0.00273657	0.00448548	0	0.0142417	0.0420552	0.137118	0.102034	0.126905	0.56428	0	0	0.0350371	0.034626	0	0.0901745	0.0867416	0.0550585	0.0677149	-0.0670519	-0.0288397	-0.0542583	-0.0776605	-0.046853
Mock_6_1	6	Mock	0.224663	0.301768	0.201025	0.0469899	0.0880767	0	0.0179113	0.0147355	0	0.0102142	0.0533864	0.156176	0.0683232	0.139	0.556739	0	0	0.0598186	0.019944	0	0.0944823	0.090963	0.0599126	0.0696203	-0.0694047	-0.028801	-0.0591873	-0.0771792	-0.0491328
Mock_7	6.833	Mock	0.233042	0.302931	0.197208	0.0487595	0.0841118	0	0.00949049	0.00853734	0	0.014507	0.057868	0.134638	0.0970491	0.136707	0.560695	0	0	0.0528308	0.0180805	0	0.0928903	0.0895637	0.0573557	0.0741973	-0.0613104	-0.0280698	-0.0647805	-0.0857324	-0.054981
SP_5.125	5.125	SP-only	0.243053	0.322701	0.182247	0.0534861	0.0771238	0	0	0.00738487	0	0.00856032	0.0463725	0.185885	0.0941703	0.103676	0.567111	0	0	0.0240579	0.0251001	0	0.1004	0.0955434	0.0678391	0.0797277	-0.0765461	-0.033602	-0.0660719	-0.0849921	-0.0526819
SP_5.208	5.208	SP-only	0.225288	0.322008	0.186909	0.0466473	0.0847267	0	0.015066	0.0026814	0	0.0140403	0.0551133	0.127282	0.102669	0.166417	0.522252	0	0	0.0468699	0.0345094	0	0.0977745	0.0944045	0.0612344	0.0737687	-0.070711	-0.0322087	-0.0611744	-0.0822777	-0.0479168
SP_5.291	5.291	SP-only	0.224423	0.305172	0.189103	0.0478537	0.0894648	0	0.00215939	0.0135755	0	0.00836896	0.0787369	0.154435	0.0979932	0.138154	0.530401	0	0	0.0534094	0.0256069	0	0.0996757	0.0952222	0.0629945	0.0783986	-0.068807	-0.0283505	-0.0668254	-0.0856664	-0.0544711
SP_5.75	5.75	SP-only	0.242228	0.30391	0.186891	0.0518932	0.077797	0	0.00584787	0.0111381	0	0.0142068	0.0615154	0.173052	0.109277	0.0691415	0.554481	0	0	0.0489477	0.0451013	0	0.0919665	0.0875357	0.0601696	0.0730556	-0.0664166	-0.0317078	-0.062783	-0.0805483	-0.0485681
SP_6_2	6	SP-only	0.241776	0.324141	0.187943	0.040894	0.0743405	0	0.0179046	0.0173001	0	0.00996892	0.0570896	0.18026	0.058338	0.169164	0.505274	0	0	0.0624097	0.0245542	0	0.0970009	0.0935129	0.0608385	0.0740409	-0.0635542	-0.0305156	-0.0684119	-0.0803104	-0.0535749
SP_6_1	6	SP-only	0.223809	0.316196	0.199973	0.0476606	0.0800345	0	0.0113897	0.00639275	0	0.0236262	0.0514764	0.182555	0.0819738	0.102451	0.55531	0	0	0.0518265	0.0258851	0	0.0983724	0.0920376	0.0609941	0.0737245	-0.0547714	-0.0330766	-0.0681201	-0.0838922	-0.0544338
SP_7	6.833	SP-only	0.230931	0.291508	0.210641	0.0492828	0.080871	0	0.015298	0.0140901	0	0.0146286	0.0582383	0.149166	0.0901129	0.101201	0.588018	0	0	0.0513731	0.0201286	0	0.0930228	0.0884184	0.0638195	0.0701539	-0.0631855	-0.0295235	-0.0639561	-0.0794522	-0.0494458
IAV_1_2	1	IAV-only	0.233477	0.287163	0.204412	0.0536724	0.0707578	0	0.00253243	0.00574189	0	0.0119651	0.070867	0.133061	0.137103	0.186277	0.501814	0	0	0.0326836	0.00906191	0	0.0979144	0.0959406	0.0665993	0.0792475	-0.0746678	-0.0291453	-0.0630789	-0.0818944	-0.0521473
IAV_1_1	1	IAV-only	0.216163	0.294482	0.211026	0.051507	0.0524082	0	0.0141791	0.0100261	0.00945792	0.0162458	0.0702824	0.078115	0.112331	0.153527	0.586273	0	0	0.0177334	0.0520201	0	0.0762243	0.0778578	0.0535508	0.0610215	-0.0668742	-0.0223271	-0.0434387	-0.0675766	-0.039876
IAV_2_1	2	IAV-only	0.226959	0.340506	0.187829	0.0400116	0.0807245	0	0.00836043	0.0186952	0	0.0259703	0.0390404	0.173993	0.0843867	0.143353	0.500554	0	0	0.0245082	0.0732048	0	0.0905972	0.0850853	0.0482587	0.0683192	-0.0175105	-0.0317385	-0.0814211	-0.0973577	-0.0710488
IAV_2_2	2	IAV-only	0.230259	0.306016	0.192578	0.0471219	0.0808612	0	0.00110341	0.0276613	0	0.0101598	0.0595129	0.165987	0.0922558	0.138012	0.560174	0	0	0.032602	0.0109692	0	0.101048	0.0959924	0.0649991	0.0805408	-0.0631452	-0.0346279	-0.0726562	-0.0868905	-0.0567643
IAV_3_2	3	IAV-only	0.212742	0.287235	0.176701	0.0416354	0.055277	0.0662245	0	0.0203435	0.0122116	0.0267573	0.0588357	0.125764	0.0916357	0.0946314	0.49137	0	0	0.0246298	0.171969	0	0.0713488	0.0660692	0.0327261	0.0502332	0.00530778	-0.020736	-0.0766944	-0.0947944	-0.0707007
IAV_3_1	3	IAV-only	0.221291	0.285334	0.162201	0.0366758	0.0553172	0.0747843	0	0.0242103	0.0110314	0.0277784	0.0564093	0.147174	0.115831	0.128288	0.389179	0	0.00117755	0.00216609	0.216185	0	0.0736422	0.067373	0.0300621	0.0533302	0.0228713	-0.0220916	-0.0886948	-0.104686	-0.0828297
IAV_4_3	4	IAV-only	0.233769	0.270983	0.160145	0.0254394	0.0639446	0.0814978	0	0.032312	0.00555153	0.02853	0.064492	0.141527	0.12571	0.120635	0.341931	0	0	0.0365577	0.23364	0	0.0650778	0.0619381	0.0285981	0.0502612	0.0053894	-0.0196371	-0.0740029	-0.0915287	-0.066972
IAV_4_1	4	IAV-only	0.215146	0.262887	0.199317	0.0419372	0.070402	0.0458478	0	0.0420126	0	0.0281597	0.0600737	0.112803	0.0679256	0.12928	0.510131	0	0	0.0223512	0.157509	0	0.0671783	0.0634393	0.0393202	0.045871	0.00147449	-0.0192777	-0.0722285	-0.08671	-0.066197
IAV_4_2	4	IAV-only	0.222269	0.270508	0.152753	0.0291069	0.0671851	0.0974481	0	0.0333025	0.00741178	0.0332433	0.0627916	0.139865	0.120328	0.101624	0.33886	0	0.000859904	0.0319367	0.266526	0	0.0665503	0.0604602	0.0219097	0.0501527	0.0272241	-0.0169688	-0.080031	-0.0993193	-0.0763582
IAV_5_2	5	IAV-only	0.229807	0.286218	0.162025	0.0342722	0.0612646	0.0623623	0.00394077	0.0243685	0.0141361	0.0327392	0.0618106	0.135494	0.0945285	0.123009	0.433038	0	0	0.0136592	0.200272	0	0.0707086	0.0660264	0.0264726	0.0523177	0.00903881	-0.0163838	-0.0739452	-0.0937914	-0.0703453
IAV_5_1	5	IAV-only	0.23895	0.309205	0.180104	0.0462351	0.071669	0.00950774	0.0065146	0.0251812	0	0.0158978	0.0585604	0.131273	0.099576	0.159246	0.482061	0	0	0.0370863	0.0907588	0	0.0839447	0.0804545	0.0455338	0.064933	-0.0282675	-0.0251189	-0.073224	-0.0919033	-0.0654695
IAV_5.291_1	5.29	IAV-only	0.21724	0.308791	0.163568	0.0398953	0.0833764	0	0.0336578	0.0449837	0.00781265	0.00647961	0.0516056	0.178249	0.0669733	0.162769	0.451542	0	0	0.0901733	0.0502927	0	0.0852921	0.0800938	0.0503706	0.0490541	-0.0713064	-0.0324857	-0.0498188	-0.065639	-0.0345578
IAV_5.291_2	5.29	IAV-only	0.240742	0.253903	0.138729	0.0307135	0.0517933	0.0889281	0	0.0185339	0.0256969	0.0288509	0.0779271	0.0975509	0.170413	0.144911	0.316057	0	0	0.0239609	0.247108	0	0.0603595	0.0578822	0.0237565	0.048886	0.00955145	-0.0180231	-0.0730771	-0.0923959	-0.066609
IAV_5.75_1	5.75	IAV-only	0.228734	0.269729	0.167135	0.0414867	0.0659798	0.0431027	0.0105659	0.0365515	0.0106393	0.0280365	0.0608805	0.0951031	0.0951329	0.133564	0.444856	0	0	0.0569544	0.17439	0	0.0652742	0.0621027	0.0296698	0.0451159	-0.00723199	-0.01961	-0.0651944	-0.082486	-0.0571679
IAV_5.75_2	5.75	IAV-only	0.215277	0.302717	0.175713	0.0370845	0.0733113	0.0125876	0.00955051	0.0339176	0.00942633	0.0335695	0.0465625	0.155877	0.0520998	0.16201	0.45452	0	0.00248876	0.0690727	0.103932	0	0.0702297	0.0657056	0.038165	0.0380595	-0.0112397	-0.0260658	-0.0662088	-0.0814827	-0.0579382
IAV_6	6	IAV-only	0.191455	0.221895	0.119068	0.0317517	0.0409059	0.125778	0.00862573	0.048546	0.0428826	0.0469916	0.0957757	0.0365764	0.12538	0.157789	0.293841	0.023885	0	0.0320815	0.329499	0.000948798	0.0390198	0.0368668	-0.00247994	0.0208581	0.0413888	-0.00329118	-0.0576532	-0.0857019	-0.0662261
IAV_7_2	6.833	IAV-only	0.217459	0.335854	0.175515	0.0490453	0.0798723	0	0.0255447	0.0144631	0	0.0165406	0.0445574	0.174017	0.0790509	0.123387	0.527059	0	0	0.0548038	0.0416818	0	0.0937982	0.0893604	0.0534276	0.0673129	-0.0520016	-0.03141	-0.0633073	-0.0831767	-0.0531885
IAV_7_1	6.833	IAV-only	0.220182	0.307354	0.193594	0.0499119	0.0820699	0	0.015758	0.0132097	0	0.0151757	0.0612724	0.111964	0.0824717	0.167107	0.552977	0	0	0.055366	0.0301152	0	0.0900538	0.0873518	0.0555464	0.0655868	-0.0637383	-0.0268648	-0.0573757	-0.0783031	-0.0476654
Superinfected_5.125_1	5.125	Superinfected	0.210284	0.263889	0.149157	0.0361062	0.0473827	0.0897419	0	0.0378508	0.0368881	0.0320802	0.0701311	0.120706	0.11158	0.13122	0.400756	0	0	0.00421349	0.228102	0.00342227	0.0631991	0.0584274	0.0198154	0.0421578	0.0194883	-0.0183502	-0.0702946	-0.0954713	-0.0718087
Superinfected_5.125_2	5.125	Superinfected	0.21304	0.24538	0.149845	0.0353516	0.0522735	0.0906336	0	0.0480754	0.0155907	0.0336814	0.0755131	0.101981	0.11111	0.145752	0.354457	0	0.00244052	0.0299337	0.254326	0	0.0609351	0.0569431	0.0231161	0.0413978	0.0149476	-0.0174071	-0.0714084	-0.0912236	-0.0688144
Superinfected_5.208_1	5.2	Superinfected	0.229745	0.227987	0.124729	0.0285379	0.0453883	0.122753	0	0.0412152	0.0319326	0.0294531	0.0869412	0.0940302	0.147173	0.147775	0.27781	0	0	0.00740577	0.325806	0	0.054341	0.0509351	0.0138846	0.0437585	0.0257396	-0.0113885	-0.0725273	-0.0955008	-0.072289
Superinfected_5.208_2	5.2	Superinfected	0.223162	0.239884	0.127931	0.0269323	0.0566077	0.112015	0	0.041164	0.0319461	0.0275721	0.0820917	0.097985	0.150535	0.144186	0.24713	0	0	0.0231411	0.337023	0	0.0529573	0.0484979	0.0151006	0.0382097	0.0201822	-0.0131965	-0.0697257	-0.0921242	-0.0675015
Superinfected_5.291_3	5.29	Superinfected	0.227976	0.262132	0.132777	0.0353069	0.065312	0.0844285	0.00156167	0.0332264	0.0275952	0.022777	0.0856341	0.113244	0.161261	0.11244	0.318126	0	0	0.0158968	0.27853	0.000503404	0.0643421	0.0596602	0.0169153	0.0535513	0.0260255	-0.0131565	-0.0793961	-0.100224	-0.078339
Superinfected_5.291_1	5.29	Superinfected	0.231391	0.174173	0.161972	0.0336099	0.0621021	0.0656639	0	0.0570909	0.0127287	0.0401221	0.103199	0.0888646	0.135391	0.110284	0.34264	0	0.00275649	0.0323537	0.287711	0	0.0428642	0.0429928	0.0296834	0.0401889	0.0131598	-0.0128794	-0.0626192	-0.0806953	-0.0580334
Superinfected_5.291_2	5.29	Superinfected	0.22888	0.245396	0.151174	0.0290116	0.057314	0.076286	0	0.0505694	0.0165427	0.0139086	0.0891644	0.121694	0.132257	0.129312	0.359829	0	0	0.0245708	0.232336	0	0.0668357	0.0601701	0.0259182	0.0492203	0.00324888	-0.0172601	-0.0741104	-0.0912155	-0.0705655
Superinfected_5.5_1	5.5	Superinfected	0.241147	0.213331	0.114185	0.0353958	0.0408676	0.129151	0	0.0297031	0.0365629	0.0430572	0.068879	0.104943	0.188208	0.117446	0.243336	0	0.00268947	0	0.343377	0	0.0439575	0.0419576	0.00829979	0.0348683	0.0256531	-0.00968625	-0.0611426	-0.0856941	-0.0647322
Superinfected_5.5_2	5.5	Superinfected	0.215389	0.231634	0.13509	0.0373194	0.0551459	0.117784	0.00897686	0.0310045	0.0364023	0.0416798	0.0641848	0.0940559	0.116347	0.110233	0.352929	0	0	0.0234753	0.301331	0.00162832	0.0462429	0.0436303	0.00969617	0.0327498	0.0276488	-0.00715546	-0.0610574	-0.0866201	-0.0638019
Superinfected_5.75_2	5.75	Superinfected	0.19878	0.232441	0.124752	0.0305434	0.0458141	0.0894493	0	0.0374551	0.0424283	0.0864716	0.0798572	0.0743597	0.138483	0.135642	0.304194	0	0.0533737	0	0.283165	0.0107819	0.0438411	0.0395328	0.000306807	0.0243212	0.0682935	-0.0161852	-0.0669958	-0.0934095	-0.070626
Superinfected_5.75_1	5.75	Superinfected	0.209947	0.227857	0.140661	0.0389683	0.0331956	0.113017	0.0014626	0.0269732	0.0363966	0.0773272	0.0578133	0.0908898	0.155973	0.140286	0.313547	0	0.050332	0.00320666	0.245185	0.000580164	0.0524433	0.0485121	0.00958866	0.0397875	0.0623307	-0.0172593	-0.0789492	-0.101434	-0.0829123
Superinfected_6_2	6	Superinfected	0.180934	0.18433	0.12023	0.0359781	0.0155386	0.128308	0.00894556	0.0263854	0.0475631	0.118728	0.0754787	0.0194461	0.140985	0.054676	0.366823	0	0.105599	0.00374071	0.294113	0.014617	0.0056875	0.0109425	-0.0140291	-0.00168721	0.0761364	-0.00200245	-0.0337107	-0.0659114	-0.0452185
Superinfected_6_1	6	Superinfected	0.219813	0.203039	0.131408	0.0310547	0.0468154	0.132021	0	0.0449899	0.040956	0.0289934	0.0914515	0.0638346	0.144509	0.137251	0.277186	0	0	0.0102066	0.367012	0	0.0470821	0.043682	0.00905282	0.0351868	0.0329169	-0.00504201	-0.0694141	-0.0918502	-0.0728505
Superinfected_7_3	6.833	Superinfected	0.176657	0.210578	0.135092	0.0300648	0.0341869	0.112545	0	0.0149137	0.0429064	0.149695	0.0535682	0.0798772	0.110836	0.132388	0.279624	0	0.148841	0	0.24831	0.000124003	0.0404804	0.0369405	0.00039088	0.0200884	0.103013	-0.0152825	-0.0747927	-0.0996329	-0.0826908
Superinfected_7_2	6.833	Superinfected	0.157389	0.17757	0.12161	0.0255773	0.0176214	0.169062	0	0.0266076	0.0423734	0.191227	0.0448769	0.0435028	0.0976487	0.0801771	0.208638	0	0.221835	0	0.347529	0.00067002	0.0145997	0.0155688	-0.0161528	0.000376063	0.132267	0.000492913	-0.0666981	-0.0935537	-0.080497
Superinfected_7_1	6.833	Superinfected	0.175086	0.218511	0.146345	0.0320911	0.0361668	0.0860622	0.0211284	0.0301389	0.0315245	0.133341	0.0432812	0.106174	0.102975	0.137267	0.303438	0	0.101536	0.0340806	0.214529	0	0.0425223	0.039838	0.00334924	0.0208653	0.0820531	-0.016339	-0.0675891	-0.0904504	-0.0724824

## Sheet: Supp Table 4
Supp Table 4: Gene weights for the calculation of resistance and disease tolerance levels
Gene	Gene weights for calculation of disease-tolerance levels	Gene weights for calculation of resistance levels
GNAI3	-1.61718	0.578836
CDC45	-0.250183	1.39535
SCML2	-1.428	-0.397751
APOH	-0.110763	1.33663
NARF	-1.17577	-0.109312
CAV2	-1.46825	-0.384747
KLF6	-1.17537	1.28923
COX5A	-1.0081	0.647909
TBX2	1.35627	-1.0718
TBX4	1.80172	-0.414614
NGFR	1.04667	-0.638887
WNT3	-0.436493	0.354876
WNT9A	0.47506	-0.521536
XPO6	1.07382	0.964086
AXIN2	1.1246	-1.25747
GNA12	1.66195	-0.680131
SLC22A18	0.45587	-2.05242
IGSF5	-1.14329	-1.37219
PIH1D2	-1.63303	-0.853965
DLAT	0.0647779	-0.933973
SDHD	-0.152077	0.786856
FGF23	0.0245578	2.18348
FGF6	0.703591	0.0577909
CCND2	-0.416713	1.00004
GPR107	-1.5554	0.553947
NALCN	-1.0177	-0.194242
BTBD17	0.354243	0.956983
TH	1.31104	-0.359786
SCNN1G	0.590488	-1.41936
DRP2	-0.548962	0.116154
TSPAN32	1.06905	-0.798954
GMPR	0.19576	-1.61179
MID2	-0.699689	-1.08758
TRIM25	1.3234	0.433199
DGKE	-1.04225	-0.00896175
SCPEP1	-0.476574	1.13441
ITGB2	0.853923	0.786346
HDDC2	-1.24784	1.20975
TPD52L1	-1.01036	-0.0815047
PEMT	0.852632	0.652511
CDH4	0.93956	-1.33984
CKMT1A	-0.0980478	-2.00009
CKMT1B	-0.0980478	-2.00009
BCL6B	0.296205	1.8154
ALOX12	0.569097	0.421735
ARVCF	0.84102	-1.33739
COMT	1.67642	-0.783404
DBT	-1.64674	0.352218
DAZAP2	1.00832	-1.23712
MCTS1	-1.62708	0.704564
REM1	-0.268461	-0.475123
RNF17	-0.619323	1.05292
TRAPPC10	0.566354	-0.71575
CCM2	1.48428	0.32314
TBRG4	1.18482	0.634151
TMPRSS2	-0.422268	-1.99982
FAP	-0.94736	0.880671
GCG	0.141867	1.06767
NDUFA9	-0.842638	1.71426
EGFL6	-0.398678	-2.092
LCK	-0.217282	-0.200339
TSSK3	0.565743	0.0331316
CTTNBP2	0.164278	0.0381885
GALNT1	-1.21687	1.25566
MYF5	-0.13423	-0.256868
MKRN2	0.91271	-0.000570756
PPARG	-1.1421	-1.07389
ACVRL1	1.21201	-1.03556
GRASP	1.54921	-0.563048
ACVR1B	1.59529	0.609184
GPA33	0.230922	-0.144575
ZNF385A	1.79936	-0.304118
ITGA5	0.811567	1.16501
GABRA2	-0.0214721	-0.531158
WDR77	0.92892	0.42688
ADORA3	-0.480938	0.223025
ATP5PB	-1.19934	0.805208
SOX9	1.41057	0.267353
HNRNPD	-1.50044	0.9076
C1D	-1.51279	0.853775
GM2A	1.28201	0.314276
KRIT1	-1.75227	0.518256
GRM6	0.28493	0.0203091
SEMA4F	0.553512	-1.68461
HK2	-0.759858	1.76074
MYO18A	1.12563	-0.509078
SEZ6	0.690064	0.584911
HAAO	0.840324	0.561151
CD52	0.172669	1.55075
ABHD15	0.905611	0.645942
HOXB6	1.32953	-0.6913
BTN1A1	0.0568606	-0.766724
KAT2B	-1.58416	0.411801
RAB5B	0.172598	-2.13512
CRYBA1	-1.2098	-0.459202
DNMT3L	-0.306662	1.36576
AIRE	-0.277629	-0.472514
ICOSLG	1.27648	-0.441417
SPG7	0.152702	0.783945
RPL13	0.0222362	1.5838
CHMP1A	1.53169	0.377459
RPA1	0.72584	-0.69613
SERPINF1	0.801166	-1.41477
TUBGCP3	-0.689529	0.153593
POLR3D	1.232	0.747174
TCF7	1.47627	-0.839734
DDX3X	-1.52272	0.608762
IL12RB1	0.797477	1.04822
SLC5A5	0.798378	-0.727032
KCNN3	0.418116	-2.01634
USP32	-1.04287	1.12544
CA4	1.59674	-0.411298
TXNRD3	-1.04642	-0.964684
FASLG	-0.585116	-0.0531568
DNAJC5	1.0893	0.610576
TPD52L2	-0.728314	0.259339
FMR1	-1.70326	0.416723
BCL11A	0.531174	-0.214806
IL4	-0.936862	0.49441
PXMP4	0.832894	-1.62855
DLG3	-0.966821	-1.11958
DBH	-0.328427	-0.72523
MMP11	0.271447	-2.00758
SMARCB1	1.55175	-0.647404
VPREB3	0.691416	-1.63952
HIP1R	1.28696	-0.403069
NSUN5	0.487626	-0.162096
TOP1MT	0.350817	1.54997
HOXA10	-0.710637	0.266955
HOXA4	1.35094	-0.0693187
SNRPN	-0.546027	-0.852169
MMP14	1.07404	1.36917
SLC7A7	1.00222	0.399958
OXA1L	1.39311	-0.965806
HEATR6	0.594026	-0.348691
CCL3	0.352071	1.72536
ICAM4	1.2	-0.106593
SNAPIN	-1.15439	-1.08988
S100A4	-0.815876	1.48544
S100A3	0.801123	0.662139
S100A5	-0.747512	1.03836
S100A6	-0.108653	1.33557
SCN4A	0.78114	-0.0542842
ICAM2	0.159213	-1.34038
MAPK7	1.81436	0.0385382
EPN2	1.05238	-1.26418
B9D1	0.267312	-0.968641
SEC24B	1.15695	-0.916565
N4BP3	1.39454	0.15625
RMND5B	0.669606	-0.0726232
NHP2	0.279137	1.40442
ZNF276	0.984716	-0.0623249
MFSD10	1.57093	-0.647588
LUZP1	-0.531357	1.57831
SLC13A2	0.374553	-1.02843
KCTD10	1.4249	-0.637393
POLDIP2	0.566338	-0.0357406
SEBOX	-0.132682	-0.917096
IFT20	-1.42719	0.352084
COL6A1	1.06733	0.159486
PCBP3	1.75963	-0.464351
LGALS9	1.13828	0.235145
ARAF	0.830008	-1.57372
CFP	1.50069	0.32378
TIMP1	0.162089	2.17123
UXT	0.00545782	0.781253
CNNM3	1.4513	-0.723219
LMAN2L	0.305928	-1.35475
MCM3AP	-0.162783	-1.05617
PCNT	-0.24243	-1.82068
FTCD	0.648175	-0.413448
MXD1	0.700696	1.48213
GMCL1	-1.79129	-0.0230323
SNRNP27	-0.394249	1.46145
OCRL	-1.94	-0.0338012
CALM1	-0.831198	1.54548
AGPAT3	1.52965	-0.259256
SLC26A3	-0.79948	0.0444218
SEMA6B	1.15743	1.01354
UHRF1	0.109567	0.744596
DPP9	1.31324	-1.1167
RAMP2	1.3899	-0.449876
LSR	1.56204	-0.567294
GRAMD1A	1.55457	-0.615709
HPN	0.286985	-1.64202
GABRG1	0.00563235	-0.135404
SP1	-0.0614163	-1.75283
ITGB7	0.347185	0.412636
C12orf10	0.669356	-0.216842
RARG	1.3817	-1.07468
PFDN5	-0.546912	1.18338
EFNB2	0.446817	-1.56187
RRP15	-0.818592	1.79668
RND2	1.10677	-0.443311
SRR	-0.307028	-0.7518
SYNC	-0.00177835	-1.34383
FNDC5	0.671072	0.00118681
ACP5	1.34494	0.736594
CNN1	-0.195211	-1.17682
FBXO9	-0.826952	-1.08086
APBB3	1.44429	-0.678819
HARS	-0.607738	1.93085
ZMAT2	-0.803646	1.14229
UBE2C	0.033656	0.405249
SMG5	1.27266	-0.15531
CCT3	-0.963116	1.44656
RHBG	0.0740192	-2.13488
MEF2D	1.72532	-0.627141
TMEM79	1.1557	-1.14118
SND1	0.976973	-0.234293
COL18A1	1.49164	0.704126
SLC19A1	1.39133	-0.0939389
KPNB1	-0.891098	1.46326
NPEPPS	-1.24652	-0.319525
TBX21	1.13537	-0.940355
MRPL10	1.0369	-0.965695
CYP51A1	-1.57394	0.458061
TCF25	1.45847	-0.657745
TUBB6	0.70417	1.70002
DEF8	1.41169	0.397865
MEOX1	0.648199	-1.02455
SOST	0.134548	-0.492698
NKX2-1	-0.187159	-2.34125
PAX9	0.722681	-0.55938
IRX2	0.07385	-2.17198
COL1A1	1.27225	0.952762
ITGA3	1.68686	0.266499
SGCA	1.13067	-0.422029
DLX3	0.445573	1.24107
FOXM1	1.17109	-0.539587
ITFG2	-0.320777	-0.0576646
NRIP2	-0.267706	-1.0651
TULP3	0.955172	-0.900083
GTF2H4	1.70058	0.234105
TUBB	0.518642	1.01701
ELL2	-1.24297	1.23205
JUP	1.46483	-1.01875
KLHL10	-0.659347	-0.86169
NOM1	-0.822502	1.465
ERGIC1	1.49931	0.321646
TNK1	1.1192	-0.859326
ACAP1	1.32903	0.107711
TCEA3	0.259474	-2.01969
IFRD1	-1.03823	1.52968
STK38L	-1.11241	1.38143
BRPF1	1.68432	0.148814
AKR1B1	-0.597698	0.171271
HOXC13	-0.252038	-0.129051
HOXC8	0.437534	-0.673481
HOXC6	-0.111674	-0.984263
GSTT1	0.596083	-1.58987
DDT	1.54816	-0.318747
TAT	-0.403568	0.936223
MARVELD3	-0.939598	-0.634663
DDX18	-1.16472	0.284024
UBL3	-0.26715	-0.914032
GRAMD2B	-1.25612	0.935229
EEF1E1	-1.02727	1.48611
AKT1	1.6661	-0.20735
CLDN15	0.762731	-1.28567
IL16	0.966626	0.210608
TCIRG1	1.60181	0.339093
NAGLU	1.55541	-0.5804
SMO	1.04468	-1.12661
TSPAN33	0.26211	-1.15832
CRNKL1	-1.80462	0.331185
FOLH1	-0.568777	1.35582
CHORDC1	-1.75316	0.223215
PWP1	-0.441259	1.38004
FBXO7	1.33126	0.154314
CAPNS1	1.37623	-0.316771
LRP3	1.52566	-0.575325
FOLR1	-0.379462	-1.11839
CLPB	0.363183	-0.634634
ZDHHC4	1.70047	0.0863256
RAC1	-0.273599	0.440842
NUP214	1.56091	-0.405214
AIF1L	1.16906	-0.390212
CPA3	-0.860006	-0.565857
LTBP1	-1.28764	0.418202
UGP2	-1.45604	0.758115
KCNH6	0.769289	0.507887
NACC1	1.49596	-0.759481
NFIX	1.13468	-1.27192
UBA1	0.70771	1.47005
VWF	0.878539	0.0396541
SIAE	-0.679653	-1.30156
VSIG2	0.354791	-1.85244
ESAM	1.54753	-0.70098
SPA17	-1.34681	-1.06243
FAM50A	0.252766	1.88164
EMD	0.0798653	-0.761502
TACO1	0.558773	-0.550362
GRIK3	0.251965	-0.305201
GRIA3	-1.19621	-0.150906
NPAS1	0.160656	-0.0185052
SIPA1L2	1.6053	-0.585933
AP4E1	-1.65156	-0.190383
BLVRA	-0.769621	1.66071
PDZD4	-0.353536	-0.162668
SRPK3	0.177273	-1.03921
IDH3G	-1.1486	-0.600726
PNCK	-0.13884	-1.80088
SSR4	-0.401251	1.31906
BCAP31	-1.82601	0.159874
FAM98A	-1.23393	1.24691
IFT46	-0.857729	-1.04944
TMEM25	0.444826	-1.95816
CD3G	-0.435728	-0.811656
TRAPPC6A	1.63401	-0.535206
SPAG5	-0.965631	0.180598
UNC119	1.54581	-0.657975
RAB34	-0.0762518	-0.846725
SDF2	-0.600522	1.7962
CCNE1	-0.0479184	2.22407
HSF2BP	-0.0594703	-0.586828
BBC3	1.45334	-0.685174
MYBPC3	0.360128	0.525156
PSMC3	-0.317111	1.86829
ACP2	0.115048	1.06639
RAPSN	1.28925	-0.194232
SLC39A13	1.22896	-1.02261
CELF2	-0.706782	0.943169
NR1H3	1.54398	0.41196
DDB2	-0.858556	-0.956527
SF3A1	1.55759	-0.0367812
STAT6	1.44208	-0.942633
CLGN	-0.40221	1.20038
NAPSA	0.505777	-1.86376
VRK3	1.25692	-0.927396
PAXIP1	-0.116948	-2.08694
RMND5A	-1.81517	0.0715735
MOV10	1.68353	-0.201604
PPM1J	0.984373	0.901871
RHOC	0.867752	1.47875
TEAD3	1.52337	-0.891099
PPARD	1.74405	-0.513168
DEF6	0.15068	1.631
METRN	1.27739	-0.322035
LMF1	1.2963	-1.13571
CIAO3	1.00227	-0.570152
ANGPTL4	0.685268	1.57095
DBF4	-1.31095	1.07317
DAXX	0.82117	1.33642
CD320	-0.161921	-1.22494
IPO4	1.36518	0.388056
TM9SF1	-0.343038	-0.922779
REC8	0.47897	-1.76668
IRF9	1.62481	-0.404483
GMPR2	-0.98622	0.943973
MDP1	-1.18064	0.587818
DHRS1	1.62875	-0.443928
NCAN	-0.815615	-0.993895
TMEM161A	1.51681	-0.184524
ARMC6	1.03345	0.370164
SLC25A42	1.52449	-0.969993
SNX9	-0.0571053	1.76424
RANBP3	1.8365	-0.106302
NDUFA11	0.732047	0.628641
BMP8B	-0.682475	1.49859
NR2F6	1.35398	-0.677878
USE1	0.425512	0.0916122
OCEL1	1.22286	-1.01655
DYRK1B	1.19523	-1.32955
NDUFB2	-0.632242	0.818231
HLTF	-1.83171	-0.0442599
PRPF6	0.204038	1.05189
RGS19	1.1636	0.415703
RGS20	-0.699959	-0.50147
ABHD3	-0.759109	-1.43156
SNRPD1	-1.26315	1.101
TCHP	0.288236	-0.67683
TIAM1	-0.176665	-1.08007
TSC2	1.14171	-1.22554
RPL3L	0.306372	0.826084
PUF60	1.65992	-0.141507
GOLGA2	-0.354744	-0.409957
UCK1	0.0889176	-1.65097
SCIN	-1.19037	0.18214
IKZF4	0.909402	-1.01803
PON1	-0.986574	-1.52137
AXL	1.16315	0.740739
TGFB1	1.61418	0.200472
CCDC97	1.76318	-0.564163
AKAP8L	-0.228501	-2.05632
PDCD2L	-0.111615	1.00708
GTF2F1	0.256147	2.10703
CLPP	0.605538	-0.678875
ALKBH7	0.485499	-1.07727
PSPN	-0.134217	0.934071
DENND1C	1.73255	-0.106004
MED6	-1.1866	1.33745
PRKD1	-1.45524	-0.659465
LCP2	0.581924	1.58221
CSE1L	-1.54995	0.49498
NAA20	-0.461613	2.10461
PRKRA	-1.80435	0.069129
FKBP7	-1.3231	0.98662
PLEKHA3	-1.46547	-0.0869635
YKT6	0.231647	1.72305
BAZ1B	-0.647004	0.748768
PEX6	0.871368	-1.36716
MRPL2	0.814939	1.26665
MEA1	1.23513	-0.421952
GNMT	1.14789	-0.96692
GRIN2D	0.299675	-1.93741
KDELR1	0.68995	-1.83659
TMEM143	1.0873	-1.26399
GGCT	-1.07423	1.41168
JAG2	1.27593	-0.378218
BTBD6	1.17575	-1.24833
NUDT14	0.864747	-1.16577
EPDR1	-1.06729	-1.21289
FLII	1.38461	0.476803
TOP3A	-0.0273437	1.50352
ATG4D	1.55756	-0.729513
QTRT1	1.37553	0.930724
PLIN4	0.0198034	0.00465786
CHAF1A	0.764822	-0.262241
ADPRH	1.58532	0.137338
TMEM39A	-0.324005	0.924229
TPRA1	1.34047	-1.18862
NAB1	-1.52292	0.597001
IL17RA	1.04184	1.47712
LAMB1	0.483114	0.421066
KCNN1	0.897372	-0.527849
ARRDC2	1.37245	-0.456288
CD36	-1.4886	0.222938
MAP2K7	1.50187	-0.890047
TIMM44	-0.029833	1.09761
AP2A2	0.569178	0.231089
PNKP	1.54381	-0.0466946
BCAM	0.926495	-1.4462
CLPTM1	1.21991	-1.00992
RELB	1.71445	0.444993
TOMM40	1.69196	0.216626
APOE	0.684484	0.368151
APOC2	0.0784046	0.389523
HBP1	-1.446	0.151709
PRKAR2B	-1.80786	-0.0438142
CDKN1B	-0.373978	-1.79419
KLF4	1.66763	-0.270313
AP1M1	1.59967	-0.640944
RAB8A	0.858432	0.493179
HMGN2	-0.0258001	-0.050178
FAM32A	0.970928	-0.591
ELF3	1.14947	-1.16085
STARD3NL	-1.50998	0.304802
STK11	1.38185	-0.634019
ATP5F1D	1.61075	-0.672343
PPP5C	0.960271	-1.37598
CDK12	-0.754863	0.126846
LIPE	1.4243	-0.186937
PAFAH1B2	-1.61732	0.686042
TBC1D8	0.81816	-1.03881
SLC2A3	-0.305341	1.44774
FOXJ2	1.34942	-1.15944
SRI	-1.62919	0.413518
DGCR2	1.36848	-1.03413
MICAL3	0.00110259	-0.185013
IRF3	1.49036	-0.545291
BCL2L12	1.61871	-0.600894
SH3GL1	1.68681	-0.450701
EBI3	1.57499	0.227641
RANBP2	-1.47636	0.869721
EDAR	0.692212	-0.77854
GRK5	-1.24333	0.599731
DVL3	1.16458	-1.34673
ABCF3	-0.341211	0.0241906
EIF2B5	-0.481693	1.40716
CYTH2	0.98072	-0.411976
SULT2B1	0.93202	-1.32478
CA11	0.959589	-1.22085
DLGAP1	0.493472	0.741365
PLAG1	-1.18395	0.248547
HCK	1.11846	1.15991
MRPL4	1.70944	-0.568906
KEAP1	1.3034	0.460642
AP1M2	-0.142146	-1.92443
GLG1	0.215465	-0.401373
ATP8B3	-0.0649307	-0.239763
BTBD2	1.58722	-0.844267
CSNK1G2	1.45782	-0.828105
MOB3A	1.60602	0.0239393
CACNB3	1.2605	-0.683456
CCDC65	-0.447668	-2.21292
FKBP11	1.0432	0.921346
DDX23	-0.147882	0.186506
PLD3	1.48618	-0.696802
GRIK5	1.31134	-1.13748
CD79A	0.899507	-0.571975
RABAC1	1.08086	-1.26555
ETV3	0.599352	1.08734
PRKCSH	1.45274	0.17105
ELAVL3	-0.19866	0.501331
RAB3B	0.644214	-0.924268
ST8SIA6	-0.92844	-0.518058
FCGRT	1.12017	-1.12287
NOSIP	1.15659	-0.00270946
PIH1D1	0.670596	0.591988
RPS11	-1.20841	0.983363
DLL3	0.388111	0.921247
PAF1	0.887835	-1.21797
TIMM50	0.126309	0.206141
MED29	0.782266	-0.494993
BICD1	-1.44605	0.557007
NCSTN	1.35604	-0.384585
PEX19	1.4782	-0.276809
PHYHIP	1.59253	-0.218826
CRHR2	0.748063	-0.735303
INMT	0.450779	-1.83036
CYP4F2	0.273834	2.02476
IMPDH1	1.43829	-0.63648
DUSP3	-0.583352	0.616654
PRODH	-0.278579	-1.13119
SLC25A1	0.962858	-1.45211
DGCR6	0.128238	0.730895
DDR1	1.53223	-0.714038
IER3	1.07779	0.833636
FOSB	0.954662	0.445015
KLC4	0.288336	-1.09199
ERCC1	1.71114	-0.253409
CYP17A1	0.767466	0.329763
AS3MT	-1.13574	0.653114
HOMER3	1.2507	-0.906813
CRTC1	1.42016	-0.988642
RNF215	1.18026	-0.463504
SEC14L2	-0.59652	-0.772407
AVEN	0.0288659	0.675024
CP	-0.765763	1.70002
CROT	-1.66809	0.136991
RPS6KA1	1.23737	-0.53386
CALB2	-0.263044	-0.334445
SNRNP200	-0.573135	0.723969
CIAO1	1.41412	-0.466979
HAS1	0.984417	1.28907
TAF6L	1.68626	0.0974366
INSIG2	-1.693	0.109137
KPNA6	0.455176	-0.807634
MAN1A1	-1.50361	-0.139074
ITPKC	0.891356	1.49754
BRD8	-1.05336	-0.816338
KIF20A	-0.341909	1.42375
GCDH	0.667113	-0.717443
MAST2	-0.117194	1.58999
DNASE2	0.36678	0.883069
RAD23A	1.45265	-0.297585
CALR	0.089638	1.11445
SYCE2	-1.24643	0.979921
NFAT5	-1.57756	0.329434
NQO1	-0.255667	0.517741
PPFIA3	1.03975	-0.549129
GYS1	0.94003	-1.42355
RUVBL2	0.740925	-0.996534
LIN7B	0.518028	0.781821
IL7R	-1.08595	1.23547
TFAM	-0.966921	-0.277372
EFNB3	1.08723	0.163074
MMD	-0.393489	-1.4028
HLF	0.560565	-1.47003
FAM162A	-1.46653	0.168827
RPL8	1.38269	0.214207
GRM3	-0.948403	-0.924255
SSBP2	-1.12789	0.233683
FANCL	-1.81004	0.0750188
GSTM3	-0.996086	-0.308502
GSTM2	0.889507	-0.498315
STAT3	0.754491	0.671838
STAT5A	1.40282	0.0818757
MAP3K11	1.54121	-0.936285
AKT2	1.35846	-0.0805559
DNAJA3	-0.589772	0.588686
HMOX2	-0.418149	0.80525
CWC15	-0.817823	0.692691
COL5A3	0.782582	0.332684
DNMT1	0.122881	0.168091
PPAN	1.283	0.864393
ANGPTL2	0.44766	-1.76479
CACNA1E	-0.162828	-0.995019
CACNA1B	-0.0354701	-2.06449
ETV1	-0.0105907	-1.85636
KIFC2	0.703831	-1.81528
PSAP	1.08254	0.588135
IKBKG	-1.56463	0.772237
PAX2	0.602453	0.702199
WARS2	-0.965182	-1.01498
ATN1	1.58451	-0.868371
PHB2	1.29223	0.883547
PTPN6	0.172798	1.66049
ENO2	0.654472	-1.47992
EMG1	-0.40291	1.63572
LPCAT3	-0.171147	0.358029
ATP6V1F	1.09742	0.032163
IL12B	-1.10835	1.10782
CLCN5	-0.863994	1.43731
CLCN3	-1.80614	-0.288668
HIF3A	0.469997	0.398377
GPX6	1.08197	-0.63427
PDE1C	-1.20647	-0.446737
UTP20	-0.831457	1.43571
SPIC	0.206595	1.355
KIAA0408	-1.25675	-1.41781
CUL3	-1.54904	0.899309
SST	0.466629	0.0751242
IL11	1.27995	0.592534
DDX56	0.645662	0.161228
TMED4	0.279253	-1.55547
BID	-0.151552	2.12834
RALB	0.394239	1.98578
DNAJB11	-0.818115	1.62473
TBCCD1	-0.00731757	-0.481928
CLEC11A	1.22727	-0.509527
ZNF324	-0.419695	-0.219802
ZNF324B	-0.419695	-0.219802
GAB2	0.757305	1.5488
CORO1C	0.324937	0.944529
TAX1BP1	-1.27294	1.23875
CTSE	-0.133159	-1.62952
NDRG2	0.650471	-1.26234
METTL17	1.679	-0.416649
ARHGEF40	1.70859	-0.453206
PNPLA6	0.90523	-1.50932
MCOLN1	1.24213	0.00813805
ARHGEF18	0.767978	-1.46637
PKN2	-1.63183	0.615985
CD33	0.301843	1.01616
ETFB	0.0775037	-0.337291
NKG7	-0.000563826	-1.14635
STXBP2	1.14453	-0.951452
SGCE	0.785916	-1.10467
CHN2	-0.72826	-0.369625
WWOX	-0.0914758	-0.778346
SLBP	-0.533381	1.14938
TYR	-0.882971	0.189621
GHRHR	0.11842	-0.81528
AQP1	1.50399	-0.716862
ARID3B	-0.513887	-1.10726
CNN2	1.19467	-1.10801
POLR2E	1.49812	-0.515892
ABCA13	-1.09145	0.717134
MYO9B	1.56142	0.156816
HDAC9	-0.518672	-0.408332
LY9	-0.699056	0.968059
MTFP1	0.530353	-1.23137
RAB23	-1.19197	0.441178
RAB11A	-1.38107	0.634457
EIF2B2	0.784685	0.532001
DLST	0.965077	0.0198204
PGF	0.449947	2.04831
ULK2	0.92969	-1.56271
CCL24	0.416628	0.916042
GRAP	0.967605	-0.833894
POU1F1	-0.305486	-0.428697
CHMP2B	-1.68542	0.503229
PLOD3	1.47794	-0.00821139
AP1S1	1.42717	0.0303915
MAPK13	0.120917	-1.57139
SRPK1	-1.20965	0.427348
PAX3	-0.253591	-0.298333
LBR	-1.5779	-0.271495
CRABP2	0.302655	0.866225
NES	-0.577254	1.29179
BCAN	0.141489	0.0843524
HAPLN2	-0.54581	0.164989
PRCC	1.40901	0.00989294
RRNAD1	1.02597	-0.819085
HDGF	0.431016	-0.172764
SLC25A18	0.100524	-1.23451
THOP1	1.09443	0.415254
APBA3	1.86802	-0.359116
MATK	0.485248	0.883205
PIAS4	1.4978	-0.780616
MAP2K1	-1.05261	1.06703
SGTA	1.83535	-0.180761
DTX2	1.49696	-0.890644
ZP3	0.713099	0.0320902
HSPB1	1.58597	-0.51082
RASA4	1.42046	-0.200614
SYT5	0.10716	-2.27906
HNRNPA2B1	-1.35666	0.707893
FXYD4	-0.236209	-0.763252
CCDC130	1.13741	0.0612729
MRI1	1.37016	-0.807156
PRKACB	-0.601263	-0.0669065
SGSH	1.12388	-1.04565
CSTB	-0.103978	2.02233
SH2B2	1.70855	0.128288
PEX5	-0.403679	0.874525
JKAMP	-0.24205	0.617751
CD44	-0.588005	1.23959
SLC1A2	-0.533112	-0.974672
EIF2AK4	-1.24451	-0.00135684
WDR1	0.0607179	1.75306
SLC2A9	-0.0709212	1.63733
NDRG1	0.92496	0.491975
C11orf65	-1.55782	-0.0284364
MAN2B1	1.32314	0.0804084
KLF5	1.38275	-0.983858
WDR83	-0.0550502	1.1647
PRDX2	0.404496	-0.756898
POLR2A	1.59543	-0.29296
SENP3	-1.6778	0.312779
PLEKHA8	-1.6149	0.301419
G6PC2	0.23299	0.758313
SPC25	-1.0662	1.23952
RIPK4	-0.303603	-1.40157
ZNF287	-1.49037	0.363706
PRLR	-0.058698	0.981608
LETM1	0.659008	-0.0198944
UBQLN1	0.0774221	-0.925949
FGFR4	1.27543	-0.918153
CADM3	0.461301	-1.35342
FCER1A	-0.631397	-0.233527
TXN2	0.410255	-1.04018
CASP14	0.700561	0.557967
SLC1A6	-0.140739	0.701607
SLC1A3	-0.11293	-0.534809
CRBN	-1.63725	0.606684
IL5RA	-1.52245	-0.158518
MSH6	-1.31035	0.33844
FBXO11	-1.72207	0.438079
TBL2	1.36645	-0.0544881
NID1	0.817893	0.3753
MCM5	0.589966	0.596085
HMOX1	0.772922	1.00635
MPRIP	1.59097	-0.123321
CIC	1.7205	-0.621897
PAFAH1B3	1.07315	-0.791313
IL27RA	0.733985	-1.24744
PRKACA	1.29295	-1.24535
ASF1B	0.604759	0.179837
MYL10	0.352599	-0.62887
DDX39A	-0.408861	2.17963
DNAJB1	0.995507	-0.69887
MSH4	-0.243719	0.619206
USP40	-1.35607	0.229032
EVX1	0.336635	0.908899
KBTBD4	-0.576278	0.699932
CELF1	-1.46809	0.556368
NDUFS3	-0.749203	1.77736
POR	0.917964	-1.59328
IGF1R	0.861865	-1.20851
INSR	0.387304	-1.67981
FCER2	0.189796	-0.927518
ATP4A	-0.258472	-0.516357
TRIM28	1.39189	-0.456512
UBE2M	0.848581	0.0682072
ADCY9	0.104664	-1.75908
MEF2C	-1.02793	-0.101789
CTR9	-1.29694	0.937649
MRVI1	0.961123	0.0255827
PCYT1A	0.412975	-1.04187
ZNF592	1.49949	-0.140459
PSMD4	1.03909	1.10327
TMOD4	-0.0079162	-0.177994
INSRR	-0.27109	-0.182701
CABP5	-0.752274	1.13057
SNX6	-1.53633	0.8592
MTHFD2	-0.232982	1.51603
KIT	0.227387	-1.66039
TOMM40L	1.50802	-0.234733
NR1I3	-0.357096	1.36825
APOA2	0.209552	0.106945
CS	0.52255	0.321108
AMPD3	0.0571843	1.68705
BCAS2	-1.23217	1.14702
SH2D1A	-1.64985	-0.170666
CTCF	-1.67222	-0.141316
PARD6A	0.655398	-1.56955
AGRP	-0.772126	-0.999233
PVALB	0.938473	-0.69958
RANBP1	-0.895334	1.22251
CD247	0.459106	-1.27134
RFX5	-0.678576	-0.245383
PSMB4	-0.0944074	1.22698
MMP8	0.0239702	2.34567
SLC30A4	-1.42361	0.852096
METAP1	-0.787469	1.3801
GPR108	1.43703	-0.920021
TNFSF14	0.820691	0.720975
GATA6	0.174293	-1.76896
RSL1D1	-1.50882	0.647245
CNGA2	-0.102637	0.358093
APC	-1.33778	-0.728894
REEP5	1.02531	-0.590253
ERGIC3	0.907152	-1.28757
SPO11	0.514462	-0.321758
NR2C2	-0.964436	-0.553698
NR2C1	-1.18403	-1.24328
SMPD4	1.68137	-0.322789
OTX1	0.154365	-1.80343
KCTD20	-0.0651892	-1.28099
ITGAE	0.55178	-0.598195
CTNS	1.07971	-0.152728
P2RX5	-0.157188	-1.10731
SHPK	1.22501	-0.827844
TRPV1	-0.702857	-0.739517
EPHB3	1.72448	-0.395005
TUFT1	1.1221	1.13723
RCN1	-1.15316	1.32199
DNASE1	-0.620342	0.50656
C16orf90	0.908199	-0.326184
ANKRD13D	0.515964	-1.1491
TYRP1	-1.05838	0.0842417
TPR	-1.31912	0.980561
PRG4	0.124036	1.04612
DHX34	1.35464	-1.08159
KPTN	0.655843	-1.56642
NAPA	1.33289	-0.0764676
CALCOCO2	-0.452203	-1.40745
ATP5MC1	-0.0844419	0.00151558
SNF8	-0.50464	1.2429
TBCB	-0.567574	1.73031
INPP5K	0.818565	-1.21346
CRKL	-0.786219	-0.556704
EPS8L1	0.143535	-2.24577
PRSS16	0.332888	0.715174
CDKAL1	-1.13988	1.01128
HTRA1	-0.949918	-1.06738
ZBTB17	1.54801	0.510987
FAM131C	0.773838	-0.257456
FBLIM1	0.727969	1.74362
HSPB7	1.60733	-0.16807
EPOR	0.797027	-1.61872
CCDC159	0.171945	-2.14745
MOB1B	-0.992974	-0.588185
ATP6V1B1	0.521822	-0.735846
VAX1	-0.651652	-0.225031
ATP6V1B2	-0.424842	1.85758
EPS15L1	0.671232	-1.47617
TEP1	1.16295	-0.832747
TTC5	-0.775611	-0.758812
OSGEP	-0.745271	0.41226
AAMP	1.14868	-0.40506
TMBIM1	1.54878	-0.716437
ARPC2	0.25841	1.35198
ZBTB32	0.529616	0.00815268
ETV2	0.922738	0.613313
UPK1A	1.47054	0.370604
TMEM147	1.17913	0.346684
RPS9	-0.611671	1.22494
TFPT	-0.0860923	1.17091
SUSD2	0.985172	-0.407659
GGT5	0.769723	-0.895381
GGT1	-0.169697	-0.156059
CRIP1	-0.247512	-0.00152119
CBFA2T3	1.5327	-1.00588
FBLN1	0.680179	-1.62275
PGRMC1	-0.673203	-1.67313
GCAT	0.861173	-1.44352
TEK	-0.305321	-0.937267
MPL	1.1096	-0.26157
ELOVL1	0.855019	-1.46339
MED8	-0.844568	1.3193
HYI	0.899249	-0.264644
CDC20	0.41664	-0.100953
ADAMTS4	0.370355	1.66568
PFDN2	-0.833629	1.19955
RNF114	1.07054	0.914129
CXorf56	-1.01425	0.0570625
SRM	1.21378	0.821609
EPHA2	0.749161	1.44702
RBM14	1.0418	-1.11575
ACTN3	0.815366	-0.839501
ZDHHC24	-0.866061	0.155333
BBS1	-0.0527521	-2.00821
SLC34A3	0.247134	0.211896
NDOR1	1.55335	-0.560375
PTBP1	1.09152	0.180164
MVD	1.03674	-1.18736
CYBA	1.55707	0.587643
ITIH3	0.63549	-0.424034
STIMATE	0.100005	-1.34676
SFMBT1	-1.3711	0.612704
ITIH1	0.698135	-1.19472
IHH	0.617703	0.0735311
PRKAG3	0.353047	-1.49026
CRYBA2	0.573763	-0.773693
SLC4A1	0.571429	-0.584491
RUNDC3A	0.0544398	-0.754889
SLC4A3	1.34598	-1.07484
CDT1	1.22331	1.08495
RUNX1T1	0.522216	-1.66793
SNAI3	1.32428	0.950375
APRT	1.36476	0.871975
GTF2H1	-1.23339	1.12538
HFE	0.360987	-1.14289
ABHD1	0.910961	-0.758954
SLC5A6	1.66648	-0.184846
TCF23	-0.349262	0.854427
NPHS1	0.538292	-0.340498
APLP1	1.0015	-1.19253
QRICH1	-0.250281	0.789032
P4HTM	0.81599	-1.66837
USP19	1.20834	-1.06008
POLA1	-0.721786	1.08134
CDC42	-1.66784	0.582529
PKNOX1	0.5929	-0.301198
KIAA0319	-0.397536	-0.833253
ACOT13	-1.48459	-0.478802
ZNF184	-1.01162	0.615455
CDK4	0.899466	0.65492
B4GALNT1	1.55939	-0.825434
METTL1	0.233471	0.150946
TSPAN31	0.860036	-0.216874
KIF5B	-1.48498	0.732763
SAAL1	-0.653267	0.344687
TPH2	-0.408154	1.61975
KRT23	-0.671601	-0.420956
CNP	1.11706	-0.398449
TTC25	-0.768929	-1.9471
SULF2	1.13135	0.174499
SOD2	-0.470836	2.13621
TMCO6	0.975745	-1.21562
STAMBP	-1.44244	0.0421694
EZH1	-0.454385	-2.09593
HAP1	1.37432	-0.56814
CTNNB1	-0.647183	-1.13584
EIF1B	0.630005	0.176647
KLK4	-0.169084	-0.146565
CHRD	1.14218	-0.398376
PSMD2	-0.416577	1.83755
SYNGR3	0.0576095	0.934367
SLC44A4	0.136323	-2.16155
ABHD16A	1.69425	-0.232422
DDAH2	1.42721	-0.643743
CLIC1	0.054661	1.64772
LY6G6C	-0.0941933	0.958753
LSM2	1.57675	-0.601235
POLE	0.00966112	0.599788
ATP1A2	0.613361	-1.67445
ATP1A4	0.596975	-0.07119
CASQ1	0.636401	-0.521959
STX1A	0.845141	-0.841463
ZNF775	1.31155	-0.509862
SCUBE2	0.103616	-1.81065
MRPL49	1.07679	0.102851
DENND2C	-1.00834	0.702213
MARK3	-1.37241	1.06422
GATAD1	-1.3282	0.62801
PCDHA11	-0.00106821	-1.32349
LRRC8A	0.904083	-0.101011
MC5R	-0.0599153	-1.07351
PPP2R1A	0.521322	0.0101238
FANCE	1.53211	-0.364803
TINF2	1.03188	-0.901107
TSSK4	-0.0544981	-0.0850808
HAPLN4	0.271344	0.578168
DUS3L	1.31354	-1.01668
TGFBR1	-1.17799	1.31021
HOMER1	-1.64036	0.61604
RAD51C	-0.643452	0.342676
GABRB2	0.777616	0.329991
CAV1	-0.144523	-1.88483
ARPP19	-1.23945	1.16475
BCL2L1	1.17028	0.718658
DIO2	-0.345352	1.73178
CCDC124	0.659847	0.700884
CCT4	-0.00999587	1.31832
CPT1C	1.65854	-0.229884
TWIST2	1.74511	0.147709
ZNF655	-1.47471	0.69033
RHOA	-1.13228	0.862149
ANKRD26	-1.17841	0.674033
ALDH16A1	1.50758	0.226987
HNRNPA0	-1.14932	1.19864
PRRG2	1.32234	-0.948677
HNRNPH1	-1.66084	0.243587
ID3	1.63431	-0.555949
TCAP	0.703103	-0.978672
ARID1A	1.29273	-1.26391
CRLF1	0.574042	-1.94513
CTSD	1.63474	-0.319723
RPLP1	1.3634	0.235461
HMGCLL1	-1.51456	-0.945799
TTC9B	0.127675	0.636812
PHOX2A	0.818271	-0.736279
ABHD8	1.33038	-1.0362
FZD3	-1.26307	0.0952149
C19orf81	-0.727433	-0.490551
MID1IP1	1.00592	-1.38128
AP2S1	1.47009	0.564541
FGFRL1	0.710583	-1.52578
C19orf57	1.44011	-0.238314
FHL2	-0.355951	1.48227
CLSTN3	0.663822	-1.10645
FBXW9	0.811767	-0.553847
SPIB	1.1042	-0.684881
FNBP4	0.612458	-1.46172
SCRN3	-1.46327	-0.777876
PHAX	-1.00436	1.51891
TLE1	-1.01865	-1.10865
RELT	1.80959	0.0583497
SNRPB2	-1.5844	0.764463
PRPF31	0.249705	1.45499
SERTAD1	1.47323	0.668426
CARHSP1	0.580651	1.41001
ELK3	1.41936	-0.0410089
HERPUD2	0.303559	-1.70742
RDH13	0.0670761	-1.10258
ADAM21	-0.122938	1.51988
FUT1	0.402962	1.36849
ARPC5	-1.21648	1.22759
RNF151	-0.600244	-0.575633
ELAVL2	-0.707621	-0.238982
POU2F2	1.34548	-0.802605
MGST1	-1.58976	-0.52972
NFIB	0.663721	-0.834206
HTR3B	-0.561194	-0.453574
UBQLN4	1.49128	-0.904135
RBFOX1	0.487462	-0.858529
RPS18	0.560508	1.1162
RPS15A	-0.682449	1.03855
NCAPH2	0.987116	0.55961
HIPK1	0.401589	-1.19739
GPRC5B	0.751071	0.0214432
MAN1A2	-1.45945	-0.592084
ACYP1	-1.52738	-0.453332
CD163	-0.715425	-0.0869488
RALA	-1.29079	-0.232227
CLEC3A	-0.783911	0.000259354
VDAC3	-1.58048	0.829391
VPS72	1.18474	-0.978163
GABPA	-1.68066	0.542468
BMP7	1.22445	-1.02386
DYNLL1	-1.52173	0.115311
PDCL	-1.45561	0.603737
TMEM184B	1.81748	-0.411829
NF2	-0.075233	-0.514352
ZMAT5	1.62842	-0.304023
EWSR1	1.28465	-0.120022
AP1B1	1.30805	-0.39837
DERL3	0.962755	-0.709596
GSTT4	0.497189	-0.168557
TBX1	0.134023	-2.34126
GNAT2	-0.519201	0.640867
BCL2L13	-0.310366	0.442167
C21orf58	0.261831	-2.11871
DQX1	0.71338	-0.687179
FAM163B	-0.29203	0.646299
TRPM5	0.237362	-0.474695
ASCL2	0.736591	-0.175333
RARRES2	-0.161375	1.56364
PTTG1IP	1.06723	1.01774
TRPM2	1.09579	1.19862
UBE2G2	-0.0309196	1.74073
MPO	-0.140525	-0.158559
LPO	-0.257405	-0.0551776
SLC16A12	-0.80969	-1.78924
SYN2	0.206021	-1.79488
ELK1	1.42663	-1.00732
NAV1	1.38335	0.0549859
TNPO1	-1.57989	0.640603
MYOD1	0.792391	-0.444606
OTOG	-0.44791	-0.746167
RNMT	-1.51817	0.834171
KCNQ1	0.537308	-2.0487
SRP14	-1.38937	0.727041
CDK9	1.19755	-0.323464
TOR2A	1.56357	-0.200273
FPGS	1.71899	0.107524
MRTFB	-0.948842	-0.588179
CBX5	-1.68024	-0.0907909
APOBEC3B	0.267172	0.838963
ST6GALNAC1	-0.310024	-0.631277
TAF7L	-0.841404	0.172171
SARDH	1.60725	0.0183673
VAV2	-0.248429	0.430719
TEX15	-1.02576	-0.459154
PPP2CB	-1.26212	-0.0229062
G0S2	0.902073	-0.40168
DMAP1	1.15877	0.0544771
PLA2G12B	-0.364445	0.4348
OIT3	0.229989	0.324487
TEX11	-1.43119	-0.900284
BCR	1.52126	-0.683802
FXYD5	1.08325	0.79607
KCND1	0.998972	-0.0961655
POU6F2	-0.15394	-1.42775
UBP1	-1.26783	0.105016
NUAK2	0.666919	1.74697
ICK	0.962725	-1.12819
SDHB	-1.19022	1.03124
COX4I2	1.52702	-0.687224
SNAP47	-0.0992017	-0.676647
WNT3A	0.131805	-2.10481
KDSR	-1.40544	-0.168881
VPS4B	-1.05771	1.18207
RPS25	-0.760839	1.41607
NXF5	-0.0824395	0.806624
KIF19	-0.260977	-1.85967
ALDH3A2	-1.58131	-0.833906
ZMYND10	-0.184882	-2.41513
TMEM115	1.65382	-0.387426
HYAL2	1.4321	-0.597066
IFRD2	1.42439	-0.612465
TUSC2	0.983212	-1.51163
NPRL2	0.966002	-0.917165
CACNA2D2	0.827389	-0.870328
RASSF1	-0.0978778	2.15571
EPN3	1.09787	-0.762092
RNF112	0.272173	0.0222575
SLC3A2	1.50852	0.336994
NXF1	-0.0269353	-2.01638
STX5	1.2889	-0.872055
TNFRSF13B	1.28219	0.407482
SPIRE2	0.784616	0.254564
KIAA0100	0.0235108	-0.804901
C2orf49	-1.61474	0.117052
TMEM86A	1.30198	0.834685
OPTC	0.108966	-0.40117
TEX14	-0.737662	0.0777173
IFI35	1.14824	0.305652
RDM1	0.12805	-1.67111
NEDD8	0.491457	0.322163
GOSR1	-0.928981	0.131473
MRPL52	0.320271	1.10706
EYA4	-0.303057	1.19449
FAF1	-1.57546	0.742372
METTL16	-1.2554	0.876988
RBM25	-1.286	0.840413
PLCD1	1.58122	0.0742852
FADS1	0.87992	-1.55785
LMBR1	-0.0510915	-0.449714
CARS	0.696912	1.36261
PHLDA2	0.808509	-0.732793
ASZ1	-0.814718	-0.600459
WNT2	1.32939	-0.592081
GABRA1	-1.04123	0.20413
GRID2IP	-0.280054	-1.32341
KDELR3	0.256148	1.52598
APIP	-1.12964	1.25127
PDX1	0.502386	1.02915
PDHX	0.502386	1.02915
VAC14	1.57727	-0.0373965
MCOLN2	-0.129797	2.17163
SLC5A1	-0.907696	-1.31732
AKT1S1	1.59392	-0.674907
TBRG1	0.148767	1.25005
PANX3	0.161756	-0.170608
VIPR2	0.738887	-1.28455
ODC1	-0.620022	1.75473
THG1L	-0.480423	1.67794
ADAM19	0.821953	-1.28955
PABPC4	1.82567	0.0790092
EXOC3L2	0.143945	0.25564
ZNF296	1.43727	-0.170661
PLIN5	0.0594205	-0.945997
SUGP1	1.00373	0.376166
DMRTC2	-0.635102	0.466387
DHDH	-0.562351	-1.3311
ZNF790	-1.30121	0.19317
CPB1	-0.814742	-0.478424
SLC25A41	-0.304104	0.176184
FSD1	0.00867262	-0.515988
FUZ	0.925558	-1.51623
PGAM1	0.629106	1.16406
EVI5	-1.79773	-0.0283623
EVI5L	1.04412	-1.19707
SNAPC2	1.71931	-0.37681
GIT1	1.80051	-0.258101
GLTP	1.04293	-1.33905
BNIP2	-1.15953	1.34285
CCNT1	-0.866772	0.493846
C4orf17	0.790156	-0.339378
BRMS1L	-1.62641	0.623262
MED15	1.5268	0.07464
DHDDS	-0.349935	0.512022
UBXN11	0.197917	-1.48997
MOGAT1	0.0139769	-1.14404
TEX22	0.81435	0.232434
WNT8A	-0.868701	-0.318564
TJAP1	1.87277	-0.375966
EHF	-0.422402	-0.938776
NANOG	0.0471246	0.762091
RPL15	0.682485	0.968241
TMEM167A	-0.828858	1.62723
STEAP4	-0.7786	1.18421
KIF11	-1.27394	0.728773
RPA3	-1.70303	0.404507
MLKL	-0.574983	2.01233
PHOX2B	-0.200658	0.636459
TNPO3	-1.41995	0.767468
ZNF175	-1.56764	0.563187
RETN	-0.742134	-1.10073
CDH23	-0.22869	0.119646
RPS5	-0.590844	1.68703
PODNL1	0.743051	-0.883346
AMOTL1	1.82058	0.118717
ETV5	0.62461	-1.91071
TMEM190	0.0447962	0.0532401
GFOD2	1.10041	-0.0736318
C16orf86	-0.0710332	-0.831154
ATP6V0D1	1.24962	-0.615531
PTPRS	1.38625	-0.514102
SLC41A1	1.65413	-0.737016
FER1L4	-0.0454944	-0.948261
SIGLECL1	0.33145	0.326089
IGLON5	0.234047	1.38685
ZBTB47	0.860404	-1.05823
CARD14	0.707232	-0.547547
TMEM175	0.380091	-1.91918
BCAS1	0.166802	-1.55684
NDUFS2	0.0102737	1.26253
SNX31	-0.464732	-1.47595
SH3BP5L	1.59027	-0.404923
ATAD1	-1.63742	0.620599
PTEN	-1.70108	0.589924
C10orf120	0.132741	-0.664819
PEA15	1.08584	-0.958709
TIMM23	-0.193889	2.09985
TIMM23B	-0.193889	2.09985
TNFAIP8L2	1.42881	0.607963
TRNT1	-0.974971	0.94332
LY6G6E	0.569218	-1.95189
EHMT2	1.31351	-0.442202
ELOF1	0.457596	-1.61813
MED16	1.69314	-0.620879
ST3GAL1	1.45176	0.181102
RNF170	-1.70839	0.360803
CLIP3	1.30339	-0.538224
MYL2	0.613655	-0.171162
DEDD	1.33517	0.21308
NIT1	0.355526	-2.0583
PAX5	0.917771	-0.014109
PRDM15	0.924209	-0.341556
RNF168	-1.57066	0.812427
TCTEX1D2	-0.976392	1.09495
TRPV4	0.667029	-1.02091
KLHL3	0.266077	-1.26041
DNAJC7	-1.66078	0.753446
ZNF385C	0.100165	-0.311228
CACYBP	-1.42329	1.02456
CLUAP1	-1.72192	0.396753
ZSWIM7	-0.316464	1.59065
PIGL	0.606687	-0.186526
NDUFA2	-0.733805	1.38425
PAM16	-0.0951304	0.139813
COX6C	-1.52982	0.817731
BICC1	1.33953	0.596744
UBE2Z	0.765418	0.412608
TMEM87B	-1.21048	1.20663
ANAPC1	-0.138274	-0.576773
MERTK	-0.524353	0.186896
TSG101	0.300361	-0.563172
HPS5	0.502716	-0.499693
MAP3K4	0.718072	-0.948723
RNF166	1.37868	-1.07001
ANKRD28	-1.21231	1.29126
ANKRD52	1.46483	-0.698691
PKD2L2	0.261612	0.276125
SRP19	-1.33398	1.0557
CLEC4F	0.400611	0.0865698
WDFY2	-0.445751	-0.00818418
MRPS25	-0.493196	1.56699
DGUOK	0.380697	-1.00016
CAMTA1	-1.2996	0.567191
CSF1	0.761808	1.32968
KIF1A	1.14956	0.101509
ALX3	0.506678	0.53814
SLC25A11	0.612093	-1.32832
CHRNE	0.626867	-0.435695
CHFR	-1.44019	0.49385
CEACAM16	0.507637	1.16435
HOXA2	0.536334	0.199691
ADAM28	-1.44425	-0.88536
ANKRD53	0.449356	0.136956
FAM120B	-0.906671	-1.35719
TBP	-0.42822	-0.158722
PSMB1	-0.510925	1.81106
PDCD2	-1.39994	0.975919
DLL1	0.368995	2.01339
NOL3	1.14792	0.83022
FHOD1	1.41148	-0.889208
PLEKHG4	0.303539	1.87288
SLC9A5	1.28662	0.0158839
ELMO3	0.556197	-1.91158
STC1	-0.473322	-1.34933
KIAA0895L	0.512344	-0.817862
MSH3	-1.33529	0.684279
ADAMTS13	0.853305	0.032635
TMEM208	-0.509334	1.44056
E2F4	1.78889	-0.349195
SURF4	-0.600491	1.10325
SURF2	0.702464	0.648991
DNAJB9	-1.67356	0.457234
YES1	-1.87367	-0.290092
PPP1CB	-1.55538	0.315598
GORASP2	0.612061	0.562328
TSEN15	-0.994171	1.31848
EFR3A	-1.3617	0.0665477
TRAPPC2L	0.243073	-0.277741
ACSF3	1.72925	-0.399166
DDX19A	0.28584	0.679847
GALNS	1.45806	0.507812
GATA2	1.63153	-0.721928
C8G	-1.17856	-0.311682
ENTPD2	1.24392	-0.742163
PTGDS	0.728864	-0.438815
EDF1	-0.40679	-0.185587
CLIC3	0.842997	-1.55955
NPDC1	1.53442	-0.798797
FBXW5	1.63856	-0.327322
SLC25A13	-1.3037	-0.138675
UBE2I	0.31892	1.25958
UNKL	-0.49545	-1.39468
ALDH1A3	0.279046	1.2219
ACTN1	0.649898	1.47785
SIRT2	1.54364	-0.585857
HNRNPL	0.383864	0.268206
NOLC1	0.0617391	1.80234
CASD1	-1.78761	-0.202242
MTMR1	-1.86289	0.119231
HMGB3	-1.59338	-0.152668
ABCA1	-0.764425	0.847518
LAGE3	-0.187745	0.865101
GDI1	1.11017	-0.75414
SASH1	-0.0339902	-0.140954
GADD45B	0.665458	1.60974
SLAMF6	-0.999147	1.36494
SLAMF1	-0.465347	-0.26533
ZDHHC12	1.60787	-0.618052
ENDOG	1.03696	-1.1405
CYBB	-1.00857	0.907709
GOLGA7	-1.56468	0.157878
XK	-1.06278	-1.46046
PCOLCE2	0.0867736	-1.73137
CD48	-1.50805	0.592122
CLPX	-1.72245	0.0246331
TRABD	1.61192	-0.13056
MOV10L1	0.263814	-0.321421
CD83	1.03465	0.335243
ACE2	-0.655952	-2.04586
AGER	0.44291	-1.54445
ATF6B	1.67222	-0.745745
EGFL8	0.904473	-0.389068
NOTCH4	0.992283	-1.49343
PPT2	1.51336	-0.763259
PRRT1	1.46529	-0.438057
RNF5	1.1239	-1.13974
FAM163A	0.757853	0.901776
HIVEP2	-0.480179	-1.2847
C6orf58	0.255202	0.589079
ARNT	0.793055	-1.056
ITGA2	-1.05592	0.859476
MOCS2	-0.817872	1.61941
NAT9	-0.0581613	-1.55297
LPL	-0.777535	-0.312525
ATP6V0E1	-0.511333	1.29954
NKX2-5	1.05601	-0.39355
ZNF318	-1.22463	-1.0927
SRF	1.67742	-0.371551
GATA3	1.45697	-0.805692
GATA5	1.64698	-0.57531
LAMA5	0.617336	1.47701
STEAP1	-0.534935	1.14336
STEAP2	-1.17189	0.496661
HSPA8	-0.510784	0.477075
SERAC1	-1.4701	-0.96709
AWAT1	0.448724	0.310336
PDZD11	-0.643521	-0.10742
PSMA2	-1.38161	1.14653
MRPL32	-1.00646	1.36566
SETDB1	-1.32346	-0.297655
ANXA9	-0.322978	-0.575171
ARNT2	-0.0831592	-0.704815
NLRP5	0.248157	-0.403158
CAPZA2	-0.968855	1.58861
PLEKHO1	1.60515	-0.124
VPS45	-1.7384	0.420956
PRPF3	-1.36012	0.916205
ANP32E	-1.48345	0.77648
APH1A	1.85141	-0.299293
TAB2	-1.05926	1.23654
PPIL4	-1.60253	0.67686
EPS8	-0.996396	0.850838
MED22	0.362307	-0.162434
ABO	0.634276	-1.62684
SURF1	-0.416697	0.324841
MED28	-0.0506051	0.459875
QDPR	0.312895	-1.17302
GNRH1	0.378794	1.03523
TNR	0.408529	-0.0886046
SQSTM1	1.41807	0.482367
NFE2L2	-0.129445	0.406684
RXRG	0.771421	-0.571907
RXRA	1.60824	-0.788125
CD5L	0.48683	-0.165624
PRPSAP1	0.522903	-0.126591
FAM184B	0.406871	0.628724
NCAPG	-1.37817	0.367211
LCORL	-1.61838	0.059036
LTA4H	-0.248904	-1.92429
AMDHD1	-0.34772	0.643355
DSTN	-1.93116	0.0012452
H2AFY	0.603189	0.233877
GTF2IRD2	1.09408	-0.995907
GTF2IRD2B	1.09408	-0.995907
BOLA1	-0.2526	-0.765766
FCGR1A	-0.146154	2.12128
NCF1	0.846379	1.0177
WNT11	-0.0316777	-1.86839
C1orf100	-0.287982	-1.57674
IL17RB	-0.556911	0.094631
CACNA1D	0.768861	1.17853
CHDH	-0.113396	-1.32169
ACTR8	-0.252666	-1.67849
LRRC27	0.135268	-0.993242
STK32C	-0.172103	-0.239406
FNTA	-1.74121	0.430248
LBP	1.07763	-0.252573
CELSR1	0.4686	-2.03265
FLI1	-0.34327	1.24829
STARD13	0.0618897	-1.19163
CAMK1G	-0.646141	0.759229
UTP25	-0.283133	0.146677
HSD11B1	-0.959989	0.927715
SYT14	0.191168	0.642531
HLA-G	-0.284927	0.575398
LONRF3	-1.53782	0.431844
ATP5F1E	-0.792575	-0.292933
TUBB1	0.205716	1.1313
CTSZ	1.00341	1.38059
SERTAD4	0.0721628	-0.28563
UBE2A	-0.846629	-0.28832
ATP1B4	0.39026	0.0929006
PPDPF	1.2083	-0.968606
KCNQ2	-1.09039	-0.224299
EEF1A2	0.462275	-1.24376
COL20A1	0.393282	-1.65235
PLS3	-1.76101	0.400998
MPPED2	0.18466	-1.79607
NKAP	-1.69429	0.298362
NDUFA1	-0.0885681	1.34977
WT1	0.242983	0.396912
E2F3	1.36536	-0.36307
CR1L	-1.75829	0.489564
PPFIBP1	-1.15825	0.958799
CD46	-1.5579	0.142222
CD34	-0.391861	1.87421
CD274	-0.389052	1.87943
PDCD1LG2	-0.300571	0.989639
GTF3A	0.764508	-0.104071
MTIF3	-0.539381	-0.615257
LNX2	0.633065	-1.50353
IL19	-0.48127	0.764823
DYRK3	-0.436777	-1.51738
IL10	0.306508	1.13964
LAMP2	-1.22358	1.11739
ATXN10	-1.70371	0.132014
FOXRED2	0.285774	0.175076
EIF3D	0.6804	1.15226
H3F3B	0.0103273	0.916954
PHF21B	0.279883	-1.59333
IFT27	0.99366	-1.43568
PACSIN2	-0.752455	0.610439
CMAHP	-0.899459	0.522145
TTLL12	1.5047	-0.184296
SCUBE1	1.20224	-1.07759
TOX4	0.142703	1.315
MRPS18C	-1.41919	0.91315
SULF1	-0.274594	1.29217
SRSF6	0.658741	0.417436
PLCG1	0.231365	-1.85261
KCTD2	0.010556	-0.731799
TMPRSS6	-0.428748	1.53806
KCTD5	-0.0244055	2.07865
POM121L2	0.835204	1.25449
ETAA1	-1.56197	0.807542
MATN4	0.591536	-1.87043
SLPI	1.26717	0.401209
RBPJL	0.225273	-2.22535
SDC4	0.709983	1.58111
IL13RA1	-0.893646	1.70758
NBR1	0.553927	-1.47475
CYTH1	-0.218907	1.42135
RND3	-0.460053	2.21271
BRCA1	-1.03666	0.903663
GAST	0.50672	0.760714
CNTNAP1	0.803572	-1.7548
ZPBP2	-0.469441	-0.243316
GSDMA	0.730102	0.126337
MED24	1.4779	-0.0223701
EXOSC10	1.09338	-0.0681558
GLOD4	-1.85412	0.231805
VPS53	1.04459	0.183527
TAOK1	-1.65482	0.568785
DNTTIP1	0.0123169	0.597814
TNNC2	-0.00760435	-1.143
ACOT8	1.25203	0.43605
CD300LG	0.350991	-0.836013
SPINT4	-0.102085	0.839716
PYY	0.478735	0.718428
PPY	0.761563	0.323734
VTN	0.705941	-1.46295
TRAF4	1.31277	-0.846531
ALDOC	0.536327	-1.62487
STAC2	0.99259	-0.0949223
RPL19	-0.072746	1.52688
NEK8	0.381687	-1.18703
CACNB4	0.0785514	1.08655
PLXDC1	1.16838	-1.03412
ARL5B	-1.74413	0.371215
ZNF207	-0.660658	0.203126
PSMD11	-0.379682	1.41402
C1QTNF1	1.56159	0.546817
PIPOX	-0.121669	-1.53587
TIMP2	1.31176	-1.10295
ZC3H18	1.47832	-0.00686716
TOP2B	-1.61748	0.720219
RARB	-0.975139	-1.68607
IGFBP4	1.52315	0.19507
CDC6	-0.946559	0.879909
SUZ12	-1.71185	0.615535
ATAD5	-1.45718	0.892721
CRLF3	-1.19266	0.501066
KRT27	0.2784	-1.16434
TNS4	1.18093	0.461917
TNFAIP1	-0.0244598	-1.00736
ABR	0.696899	1.07445
RAB11FIP4	0.00656791	-0.925472
CD40	-0.365378	1.40231
SLC35C2	1.72128	-0.438015
ZNF334	-0.546915	0.543252
ELMO2	0.251844	-1.34258
WSB1	-1.30393	1.0225
TTPAL	-0.125508	0.691817
RHOT1	-1.65188	0.714818
HNF4G	-0.0104123	0.18211
RHBDL3	-0.0418434	0.238158
ADA	0.848573	0.194592
SERINC3	0.375502	1.08444
THA1P	1.22557	-0.679062
PGS1	0.0035877	1.0392
BIRC5	-0.170913	1.39401
AFMID	0.892737	-1.00473
TP53TG5	-1.10031	-0.276256
PIGT	1.63322	-0.625531
WFDC2	0.100682	-2.16864
ETV4	0.943957	0.224211
DBNDD2	1.3306	-0.285973
MMP9	0.973631	1.33877
SLC12A5	-0.103627	-1.79007
GHDC	1.48938	0.204935
PLTP	1.29691	-1.17432
SLC12A7	0.368285	-1.61662
CTSA	1.65073	-0.0298573
ZSWIM1	1.28021	-0.835127
SLC12A4	1.31153	-0.0874821
MYO1C	1.40912	-0.835718
CRK	-1.48837	0.934936
COX7C	-1.59546	0.491954
PITPNA	0.0569275	2.1085
JPH2	1.46368	-0.678476
DHX58	1.39654	0.077418
RAB5A	-1.472	0.80992
HSPB9	0.471044	0.535555
NKIRAS2	1.71793	-0.360568
PPP2R5C	-1.35145	0.972836
IFT52	-1.18552	0.0802956
MYBL2	1.09318	0.399631
EYA2	0.88393	-1.42199
B4GALT5	1.10901	0.588187
GDAP1L1	0.0746625	-0.565725
HNF4A	0.465243	0.161327
PTGIS	1.4652	-0.426159
DDX27	0.303523	0.99185
CYTH3	0.268023	-1.20098
CYTH4	1.39656	0.783304
RRP7A	1.40464	-0.148462
CYB5R3	1.38032	-0.726668
INTS2	-1.19716	0.938108
MED13L	1.41544	-0.205413
HIST1H2BI	0.379579	-0.993725
BAIAP2L2	0.377386	-0.895282
MAFK	0.0943992	1.86026
ERBB3	-0.311469	-2.10621
STARD3	1.58042	-0.366605
IKZF3	-0.497795	-0.650242
MFNG	1.38936	-0.879229
VMP1	-0.835352	1.73503
UCHL5	-1.46672	0.839274
GLRX2	-0.150935	0.429954
RO60	-1.49852	0.362185
PMP22	0.293066	-1.78181
GDF9	0.319615	-1.17725
ZCCHC10	-0.776728	1.53235
TBX5	1.6287	0.380437
SPAG7	-0.979527	0.787119
PFN1	1.72604	0.364886
TOMM34	1.35231	-0.70894
YWHAB	0.235159	1.39498
KSR1	1.75438	-0.336425
GPX3	1.20631	-0.318109
ANXA6	0.391726	-0.547041
IL12RB2	-0.410252	-0.153839
ZNF18	0.0292109	1.75911
KPNA2	-1.0608	1.18481
SMURF2	-1.71009	-0.406599
VEZF1	-1.41353	0.0474117
CUEDC1	0.479772	-0.205819
SRSF1	-1.58235	0.276198
ABI3	1.8769	-0.102443
SHROOM1	0.795324	-1.3394
KIF3A	-0.909602	0.332038
MTMR4	0.199574	-1.10141
MRM1	-0.214642	0.838274
MAPT	0.936781	-1.27309
MYO1B	-1.13365	-1.08836
DHX40	-1.35492	0.302176
YPEL2	0.251317	-1.84602
AKAP1	0.631871	-1.19711
NOL11	-1.19216	1.26734
DERL2	-1.34763	-0.0744995
C1QBP	0.0266568	1.70398
RPAIN	-0.796298	0.822616
LOC728392	0.376751	-0.9656
SLC13A3	1.17509	-0.491807
KCNAB3	-0.460348	-0.294002
C17orf64	0.160566	-0.170072
APPBP2	-1.48458	0.665958
WNT9B	0.337276	1.92748
ADORA2B	0.545311	-0.172051
NCOR1	0.417635	-1.60107
TRPV2	1.08593	0.263184
CENPV	0.112171	-1.51146
PCGF2	1.21771	-1.33768
CWC25	-0.867463	1.01044
C17orf98	0.167144	1.06269
PIP4K2B	1.34449	-0.937834
TRIM37	-1.34732	-0.188616
YBX2	-0.119007	-2.1648
CTDNEP1	0.402057	0.409837
SLC2A4	0.281296	-1.79017
GABARAP	0.905645	-0.59804
CLDN7	1.00634	-0.926055
PHF23	0.848085	1.1765
ACADVL	0.865352	0.808194
G3BP1	0.695262	0.415696
ATOX1	-0.218554	1.09713
GLRA2	-0.917387	-0.129916
SPARC	1.19815	0.272938
TBX3	1.42439	-0.632206
MMP20	-0.324358	0.460604
MMP7	0.278011	1.38787
CRHR1	-0.0450777	-0.6296
DUSP14	0.26315	-2.0907
TADA2A	-1.25706	0.22634
IKZF1	0.860114	-0.474468
PNPO	0.375184	-0.239666
COG1	1.731	-0.356752
CBX1	-1.35254	0.798258
CDK5RAP3	-0.47338	0.297349
COPZ2	0.502576	0.349942
SLC25A39	1.24746	-1.14318
SP2	1.68299	-0.60723
AATF	-0.879975	1.60502
LHX1	-0.209309	-0.333356
DYNC1H1	0.425391	-0.650075
CPSF4L	0.622727	0.830239
PEX12	-1.05269	0.494063
NDEL1	-0.606493	1.41672
SLC25A35	0.567864	-1.88667
ZBTB4	0.916125	-1.42457
MPDU1	1.09095	0.661501
FXR2	-0.330645	0.113018
ATP5MC3	0.704854	-0.0178808
CD68	1.3071	0.645417
ACSL1	-0.968989	-0.317571
ABCA5	-1.62495	-0.441926
SMYD4	0.213223	-0.311258
LSP1	1.60649	0.210047
ZFYVE27	0.884562	-0.479288
AVPI1	0.693233	-0.919064
SFRP5	0.293186	0.722071
MYH11	-0.603508	0.215116
FNDC8	0.550904	-0.457783
UNC45B	1.34114	0.28339
PANK3	-1.74275	0.242797
RARS	-1.10812	1.39429
WWC1	0.691778	-1.44154
FDXR	1.03019	0.198348
OTOP3	0.856549	0.670795
SULT4A1	0.573165	0.875738
PNPLA5	0.581164	-0.0577128
MRPL45	-1.24431	1.23755
MB	0.589915	-1.21687
IRF1	0.536548	1.21926
SLC22A5	0.404576	-1.22688
P4HA2	-0.853693	-0.519252
ARRB1	0.746577	-1.40821
IL3	-0.688927	-0.453842
CSF2	-0.07445	1.65062
TM4SF5	-0.328895	1.80953
PELP1	1.66501	-0.20541
MED11	0.0146282	1.6818
ALOX15	0.518468	0.646374
CCL4	0.653118	1.45037
MAP2K3	1.42117	-0.542351
YWHAH	-1.39436	1.04311
HOXB1	-0.328191	-0.528999
SART3	0.111649	0.569229
E2F2	0.711107	-1.56724
NARS2	-1.43587	-0.0983562
SLC35B4	-0.465207	0.306895
DALRD3	0.690609	-1.72145
PLOD1	1.13226	-0.765968
RAB3D	0.663161	-0.712548
MFSD3	0.778232	-1.11137
SLC25A22	1.58474	-0.478483
ATP6AP1	1.61607	-0.54304
DNASE1L1	-1.40997	0.277303
ALDH3A1	0.641946	-1.17767
SCRN1	-0.689031	-1.53038
C6orf62	-1.478	0.428006
ISYNA1	1.61746	-0.601776
CACNG2	-0.00995734	-0.692463
TMEM160	1.51885	0.223638
RAB5C	1.69577	-0.0452259
STYXL1	-0.35599	-2.06149
MDH2	1.41681	-0.529494
HM13	1.75724	0.141551
RNF145	0.668146	-1.34129
SCN1B	0.72709	-0.0925911
ATP6V1E1	-1.19252	1.26268
CHTF18	0.107637	-0.642315
LHX9	-0.234075	0.607532
RPS6KL1	0.218	0.276023
PPP1R12C	1.01954	-0.152411
AHR	-0.552764	-1.8343
DPEP1	0.220487	-1.51395
TMEM129	0.18015	-1.85649
HSD17B1	0.102216	-0.903759
ATP6V0A1	-0.0972531	-1.27968
PSMC3IP	-0.16228	0.149535
GRB7	0.497291	-2.1589
NOXO1	0.484798	-0.966542
AOC3	0.668464	-1.60745
ZNF687	1.41693	-0.902047
GDPD2	0.00814399	-0.893403
C19orf53	0.892516	-0.510093
SEC14L4	-0.169937	-2.08437
CALM3	0.721366	0.235422
FKBP8	1.1804	-0.882195
FFAR3	0.474921	-0.761438
DDX39B	1.31213	-0.590687
GIPC1	1.61694	-0.445569
TLCD1	-0.573628	-1.7479
PLSCR3	1.83751	0.0888575
PTGER1	1.53698	-0.606489
ARHGEF25	1.16486	-0.630142
XAB2	1.06008	-0.0146058
CDC37	1.25596	0.247857
RAB4A	-0.734611	-0.742634
TRIP10	1.1784	-0.334552
CD70	0.562552	1.19979
COPS6	-0.318908	1.67868
AP4M1	0.254764	-0.836882
GYG1	-0.275396	0.506212
RCN3	1.60006	0.121194
SLC6A8	1.59069	-0.559639
ARID3A	1.63064	-0.0619628
PDK4	0.588964	1.29998
UBXN6	1.30671	-1.07829
CYB561	0.0438113	0.900481
SEMA6A	1.02369	-1.4669
CCDC12	0.55649	0.944394
AKT3	-1.38384	0.8806
MRPL24	-1.59986	-0.213869
GLE1	-0.0173616	-0.299659
LYST	-0.750822	1.63801
SLC35E1	1.55335	-0.665692
CALR3	0.143018	-0.237301
TMC4	0.576196	-1.7873
KRT10	-1.23792	0.304251
IYD	-0.383023	-1.96241
RMND1	-1.24414	0.199097
ESR1	0.089827	-1.1021
SYNE1	-0.452956	-1.64428
VIP	-0.679629	1.48464
MTRF1L	-1.05837	0.928871
RGS17	-0.170348	0.325473
HDAC2	-1.74875	0.391582
FRK	-1.729	0.43337
RWDD1	-0.258811	1.91494
CLVS2	0.363133	0.406151
TRDN	-0.944837	0.432339
HEY2	-0.0597803	-0.835189
STXBP5	-0.402476	0.100093
HINT3	-1.56743	0.389504
TRMT11	-1.49055	0.72718
KATNA1	-1.29167	1.00983
PCMT1	-1.16847	0.812148
LRP11	0.2242	-0.0237559
C6orf203	-1.01553	1.391
SEC63	-1.0048	1.29159
NR2E1	1.21545	0.00537176
SNX3	0.984725	0.397029
AIG1	1.35591	-0.103497
ADAT2	-0.702182	0.75618
FUCA2	-1.4815	0.368485
CEP57L1	-0.86735	-0.0796098
LTV1	-0.830503	1.48178
PLAGL1	0.25009	-1.6908
CD164	-1.68713	0.220386
UTRN	-0.821809	-1.55583
SMPD2	1.2068	-1.22443
MICAL1	0.968707	0.984817
ZBTB24	-0.811007	-0.911878
WASF1	0.728046	-0.0149002
RAB32	-0.515628	1.82591
GTF3C6	-1.02645	1.43733
SLC16A10	-0.35964	1.27934
REV3L	-1.65912	-0.064521
TRAF3IP2	1.19986	-0.78506
FYN	-0.201712	0.44491
TUBE1	-1.20117	-0.264125
LAMA4	0.399729	1.58989
POPDC3	0.703603	0.116568
PREP	0.308869	-1.40427
TNFAIP3	0.048739	2.32352
PERP	0.649139	-0.467183
HEBP2	-0.510648	-0.635947
REPS1	1.09647	-0.584527
FAM184A	-0.015696	-1.18147
ASF1A	-1.53866	0.74953
GOPC	-1.63239	0.666939
QRSL1	-0.309096	1.66637
RTN4IP1	-0.473391	0.173014
NMBR	-0.228501	0.712846
VTA1	1.3149	0.689708
SMPDL3A	-0.588422	-1.37541
REEP3	-1.70154	0.469033
FABP7	-0.657239	1.01133
PKIB	-1.19976	0.689725
SERINC1	-1.71633	-0.0777651
HSF2	-1.71391	0.497475
RSPO3	-0.00503054	2.04281
ECHDC1	-1.86028	-0.212291
MGAT4C	-0.35182	0.201286
PTPRK	-0.868732	0.233308
NTS	-0.864314	0.740868
DCBLD1	-0.228078	0.809131
LRRIQ1	-1.77362	-0.615342
ROS1	-0.169122	0.0186575
SLC6A15	-0.208242	-1.85251
CCDC59	-0.61461	1.64373
LAMA2	-0.0612712	-0.540423
RFX6	0.622984	0.156145
GPRC6A	-0.497603	0.655249
LIN7A	0.590956	-0.598539
PPP1R12A	-1.49453	0.799379
FAM162B	-0.506909	-0.72466
SIM1	0.0245987	-0.875044
P4HA1	-1.24774	0.671224
LIMS1	-1.51857	0.570704
ZWINT	-1.0199	1.46092
UBE2D1	-0.978552	-0.61715
DCN	-0.808477	0.581863
KERA	0.247134	0.211896
SLC17A8	-0.871166	0.770052
EPYC	-0.898756	-0.356204
CDK1	-0.43867	1.36913
ATP2B1	-1.61974	0.497626
RHOBTB1	0.952859	-0.766874
ARID5B	1.5525	-0.684726
ACTR6	-1.62156	0.638362
UHRF1BP1L	-1.92691	-0.245085
POC1B	-0.923799	-1.00491
DUSP6	-0.0510677	2.0766
TMPO	-1.85995	0.259381
KITLG	-1.72961	0.0406874
PSEN1	0.957024	0.660396
SGK1	-0.403279	1.81206
CEP290	-1.84957	0.327432
IKBIP	-1.33322	1.0994
HBS1L	-1.39287	0.989612
APAF1	-1.45214	0.672935
MYB	-0.68366	-2.08514
MED23	-0.936965	-0.105328
AHI1	-0.933345	1.23266
NEDD1	-1.5846	0.508901
ENPP3	-0.219489	-0.589788
PDE7B	-0.974035	-0.330027
CCN2	0.95875	-0.590989
STX7	-1.56209	0.400984
MOXD1	-0.217236	1.66986
PEX7	-0.706318	0.430782
IL20RA	0.0319326	0.303279
IFNGR1	-1.19401	0.554921
VNN3	0.0305999	0.0880243
CDK17	-1.49778	0.760534
HAL	0.116492	1.91649
SNRPF	-0.715873	1.5341
NTN4	0.555476	-1.8887
USP44	-0.414818	0.905733
FGD6	-0.676108	-1.14587
NDUFA12	0.260737	1.13691
SOCS2	0.279931	-0.136323
NUDT4	-1.36817	1.03349
NUAK1	0.395094	-1.55377
TCP11L2	-0.327272	-2.09561
RFX4	0.00765822	-1.04167
CRY1	-0.281349	1.43921
BTBD11	-0.0779278	1.4358
TIMP3	0.468707	0.519317
HSP90B1	-1.5716	0.579322
PAH	-0.727423	0.0513421
ASCL1	0.42165	-1.59589
IGF1	-0.107051	1.71482
DRAM1	-0.564003	-1.54582
SYCP3	-0.617104	0.346146
MYBPC1	0.543741	0.234936
SLC5A8	0.207978	-0.00230127
SIRT1	-1.60019	0.790989
HERC4	-1.69304	0.54582
MYPN	0.87644	-0.907227
HNRNPH3	-1.2067	-0.152795
RUFY2	-0.315487	0.178316
PBLD	0.01467	0.0964345
CCAR1	-1.35533	1.03346
DDX21	-0.863861	1.6886
DDX50	-1.38113	1.03298
SRGN	-0.801869	1.7269
VPS26A	-1.24716	1.25829
SUPV3L1	-0.0556121	0.984352
HKDC1	0.407463	-1.681
TACR2	0.608967	0.953302
AIFM2	0.950468	1.06779
H2AFY2	1.1767	-0.0516552
TYSND1	1.69976	-0.529438
SAR1A	-1.2376	1.14949
PPA1	-0.599021	1.92636
NPFFR1	-0.372486	-0.398004
EIF4EBP2	1.55342	-0.859174
TBATA	1.06156	-0.281637
SGPL1	-0.246366	1.41516
PCBD1	-0.28865	-1.83476
UNC5B	1.48565	-0.282197
SLC29A3	0.053	1.7847
SLC16A7	-1.32698	-0.670777
LRIG3	1.04535	-0.0954342
ANAPC16	0.602478	0.735919
DDIT4	1.70804	0.229701
DNAJB12	1.57053	-0.733997
CAND1	-0.133353	1.01936
TBK1	-1.21817	1.28459
PNO1	-1.29915	0.966292
PLEK	-0.943697	1.6179
SRGAP1	1.37719	-0.117101
EGFR	0.856799	0.890524
AVPR1A	0.831501	0.349371
USP15	-1.25794	1.28191
ELANE	0.524437	0.805445
VPS54	-1.50175	0.890825
TBC1D15	-1.65194	0.678451
PCSK4	0.775601	-1.80025
RAB21	-1.69512	0.413512
C19orf25	1.67913	-0.201958
PELI1	-1.60377	0.529704
THAP2	-1.4541	-0.714706
LGR5	-1.09601	-0.0322725
SLC1A4	-0.147347	-1.55891
DOCK2	0.191685	0.55126
GAMT	1.04816	-1.49355
PTPRR	-1.51941	0.29403
ACTR2	-1.19834	1.31374
NDUFS7	1.39146	-0.838489
PTPRB	-0.0634823	-1.44745
KCNMB1	-0.444355	0.440024
PWWP3A	0.148618	-0.626023
GABRP	-0.852701	-1.99675
MEIS1	-0.545334	-1.45683
UQCR11	1.11011	-0.474366
CNOT2	-1.58501	0.721757
BEST3	1.1795	-0.980598
FRS2	-0.804075	-0.681186
YEATS4	-0.495751	0.903708
COBL	0.423992	-2.1237
RAB36	0.16306	-2.33304
GRB10	-0.971235	0.819244
ADORA2A	1.70413	0.262133
SNRPD3	-1.17404	1.36304
NAV3	0.32101	-0.306819
DDC	-1.12031	-0.00970095
CPM	0.319997	-2.14469
MDM2	-1.46809	0.647553
E2F7	-0.134289	-0.0825414
CSRP2	0.456605	-0.554582
OSBPL8	-1.53115	0.748547
MKNK2	1.22287	-1.04423
ZPBP	-0.597628	0.691332
CABIN1	1.7138	-0.642606
AP3D1	1.26485	-0.458979
PHLDA1	0.647955	1.58366
SF3A2	1.8089	-0.320337
MDM1	-1.0131	-1.42647
GLIPR1L1	-0.775941	-0.917983
[truncated: 12,382 more rows]
